# Supplementary material for: Within-Host Genotypic and Phenotypic Diversity of Contemporaneous Carbapenem-Resistant Klebsiella pneumoniae from Blood Cultures of Patients with Bacteremia
Source: mBio. 2022 Nov 29;13(6):e02906-22. doi: 10.1128/mbio.02906-22 (PMC9765435; doi:10.1128/mbio.02906-22)
Supplement: TABLE S3 [file mbio.02906-22-s0006.xls]

## Sheet: Pangenome_gene_presence_absence
Gene	Non-unique Gene name	Annotation	No. isolates	No. sequences	Avg sequences per isolate	Genome Fragment	Order within Fragment	Accessory Fragment	Accessory Order with Fragment	QC
ydjE_2		Inner membrane metabolite transport protein YdjE	61	61	1	1	852
group_112		hypothetical protein	61	61	1	1	541
group_117		hypothetical protein	61	61	1	1	4519
fimD_5		Outer membrane usher protein FimD	61	61	1	1	4146
group_150		hypothetical protein	61	61	1	1	5487
gss		Bifunctional glutathionylspermidine synthetase/amidase	61	61	1	1	5424
ureG		Urease accessory protein UreG	61	61	1	1	5368
rlmG		Ribosomal RNA large subunit methyltransferase G	61	61	1	1	5327
group_158		hypothetical protein	61	61	1	1	5191
sbnD_1		Staphyloferrin B transporter	61	61	1	1	725
barA		Signal transduction histidine-protein kinase BarA	61	61	1	1	3997
mutS		DNA mismatch repair protein MutS	61	61	1	1	3963
fhlA_1		Formate hydrogenlyase transcriptional activator	61	61	1	1	3937
ybhS		putative multidrug ABC transporter permease YbhS	61	61	1	1	389
fadJ		Fatty acid oxidation complex subunit alpha	61	61	1	1	2720
lamB_1		Maltoporin	61	61	1	1	1901
lamB_4		Maltoporin	61	61	1	1	5687
ybhF_2		putative multidrug ABC transporter ATP-binding protein YbhF	61	61	1	1	1831
lgoT_3		putative L-galactonate transporter	61	61	1	1	5766
dgoT_3		D-galactonate transporter	61	61	1	1	5893
narH		Respiratory nitrate reductase 1 beta chain	61	61	1	1	3317
narX		Nitrate/nitrite sensor protein NarX	61	61	1	1	3322
bcsA		Cellulose synthase catalytic subunit [UDP-forming]	61	61	1	1	4905
group_197		hypothetical protein	61	61	1	1	3163
cutC		Copper homeostasis protein CutC	61	61	1	1	3497
group_2		hypothetical protein	61	61	1	1	5489
srlR_5		Glucitol operon repressor	61	61	1	1	1040
norR_3		Anaerobic nitric oxide reductase transcription regulator NorR	61	61	1	1	23
yjhB		Putative metabolite transport protein YjhB	61	61	1	1	2853
nmoA		NADH:quinone reductase	61	61	1	1	2858
emrB_2		Colistin resistance protein EmrB	61	61	1	1	2874
nimR_3		HTH-type transcriptional regulator NimR	61	61	1	1	2882
group_212		hypothetical protein	61	61	1	1	2416
fecA		Fe(3+) dicitrate transport protein FecA	61	61	1	1	3015
tuf1_1		Elongation factor Tu 1	61	61	1	1	2175
tuf1_2		Elongation factor Tu 1	61	61	1	1	5065
metC_2		Cystathionine beta-lyase MetC	61	61	1	1	5413
intA_5		Prophage integrase IntA	61	61	1	1	2412
group_2418		hypothetical protein	61	61	1	1	1359
ydfO		putative protein YdfO	61	61	1	1	1232
dauA_1		C4-dicarboxylic acid transporter DauA	61	61	1	1	2627
group_2421		hypothetical protein	61	61	1	1	1778
pal_1		Peptidoglycan-associated lipoprotein	61	61	1	1	3775
purF		Amidophosphoribosyltransferase	61	61	1	1	2699
dnaK_2		Chaperone protein DnaK	61	61	1	1	5836
group_2425		hypothetical protein	61	61	1	1	2035
iolG_5		Inositol 2-dehydrogenase/D-chiro-inositol 3-dehydrogenase	61	61	1	1	79
group_2427		hypothetical protein	61	61	1	1	477
ybiI_3		putative protein YbiI	61	61	1	1	402
uxuA_1		Mannonate dehydratase	61	61	1	1	2602
hns_2		DNA-binding protein H-NS	61	61	1	1	2432
group_2431		hypothetical protein	61	61	1	1	906
ybfE		putative protein YbfE	61	61	1	1	289
group_2433		hypothetical protein	61	61	1	1	4973
polA		DNA polymerase I	61	61	1	1	2005
envC		Murein hydrolase activator EnvC	61	61	1	1	1802
chbA_1		PTS system N,N'-diacetylchitobiose-specific EIIA component	61	61	1	1	3944
group_2437		hypothetical protein	61	61	1	1	1233
cbiO		Cobalt import ATP-binding protein CbiO	61	61	1	1	4039
endA		Endonuclease-1	61	61	1	1	4232
ybeM		Deaminated glutathione amidase	61	61	1	1	246
kdgR_1		Transcriptional regulator KdgR	61	61	1	1	3453
grcA		Autonomous glycyl radical cofactor	61	61	1	1	3755
hcxB		Hydroxycarboxylate dehydrogenase B	61	61	1	1	3191
group_2444		hypothetical protein	61	61	1	1	2224
rnr		Ribonuclease R	61	61	1	1	5552
bcsQ_1		Cellulose biosynthesis protein BcsQ	61	61	1	1	4904
rnhB		Ribonuclease HII	61	61	1	1	6021
cscB		Sucrose permease	61	61	1	1	4117
rffG_1		dTDP-glucose 4,6-dehydratase 2	61	61	1	1	2119
gabD_2		Succinate-semialdehyde dehydrogenase [NADP(+)] GabD	61	61	1	1	6074
group_2451		hypothetical protein	61	61	1	1	1817
yijE		putative cystine transporter YijE	61	61	1	1	2075
namA_1		NADPH dehydrogenase	61	61	1	1	1187
rdgB		dITP/XTP pyrophosphatase	61	61	1	1	4242
fabD_2		Malonyl CoA-acyl carrier protein transacylase	61	61	1	1	1179
malG_1		Maltose/maltodextrin transport system permease protein MalG	61	61	1	1	1541
group_2457		hypothetical protein	61	61	1	1	5457
yaiY		Inner membrane protein YaiY	61	61	1	1	1650
edcC		Phenolic acid decarboxylase	61	61	1	1	3966
nemR		HTH-type transcriptional repressor NemR	61	61	1	1	3096
gpsA		Glycerol-3-phosphate dehydrogenase [NAD(P)+]	61	61	1	1	1797
paaD		Putative 1,2-phenylacetyl-CoA epoxidase, subunit D	61	61	1	1	1264
bcp		Peroxiredoxin Bcp	61	61	1	1	3606
group_2464		hypothetical protein	61	61	1	1	3378
rlmL		Ribosomal RNA large subunit methyltransferase K/L	61	61	1	1	594
allS		HTH-type transcriptional activator AllS	61	61	1	1	4939
nagC_2		N-acetylglucosamine repressor	61	61	1	1	278
citS		Citrate-sodium symporter	61	61	1	1	5855
group_2469		hypothetical protein	61	61	1	1	554
group_2470		hypothetical protein	61	61	1	1	1350
ilvI_2		Acetolactate synthase isozyme 3 large subunit	61	61	1	1	5904
nudK_1		GDP-mannose pyrophosphatase NudK	61	61	1	1	2619
metN2		Methionine import ATP-binding protein MetN 2	61	61	1	1	1091
group_2474		hypothetical protein	61	61	1	1	14
group_2475		hypothetical protein	61	61	1	1	2996
group_2476		hypothetical protein	61	61	1	1	3350
ulaG		putative L-ascorbate-6-phosphate lactonase UlaG	61	61	1	1	5559
ydcV_2		Inner membrane ABC transporter permease protein YdcV	61	61	1	1	780
pspA_1		Phage shock protein A	61	61	1	1	1421
mtnN		5'-methylthioadenosine/S-adenosylhomocysteine nucleosidase	61	61	1	1	5999
luxS		S-ribosylhomocysteine lyase	61	61	1	1	3891
rbfA		30S ribosome-binding factor	61	61	1	1	5260
pspG		Phage shock protein G	61	61	1	1	2253
ruvB		Holliday junction ATP-dependent DNA helicase RuvB	61	61	1	1	3486
group_2485		hypothetical protein	61	61	1	1	3762
gldA		Glycerol dehydrogenase	61	61	1	1	2076
cpdA_1		3',5'-cyclic adenosine monophosphate phosphodiesterase CpdA	61	61	1	1	5395
thyA		Thymidylate synthase	61	61	1	1	4091
group_2489		hypothetical protein	61	61	1	1	121
mepM		Murein DD-endopeptidase MepM	61	61	1	1	3482
bdcA_1		Cyclic-di-GMP-binding biofilm dispersal mediator protein	61	61	1	1	206
group_2492		hypothetical protein	61	61	1	1	1328
group_2493		hypothetical protein	61	61	1	1	5672
kduD_1		2-dehydro-3-deoxy-D-gluconate 5-dehydrogenase	61	61	1	1	4120
epsE_2		Type II secretion system protein E	61	61	1	1	5931
deoD		Purine nucleoside phosphorylase DeoD-type	61	61	1	1	5806
rfaG		Lipopolysaccharide core biosynthesis protein RfaG	61	61	1	1	1815
mobB		Molybdopterin-guanine dinucleotide biosynthesis adapter protein	61	61	1	1	1999
trpS		Tryptophan--tRNA ligase	61	61	1	1	5032
bglA_1		6-phospho-beta-glucosidase BglA	61	61	1	1	3614
ydhF		Oxidoreductase YdhF	61	61	1	1	3094
cedA		Cell division activator CedA	61	61	1	1	896
ptsP		Phosphoenolpyruvate-dependent phosphotransferase system	61	61	1	1	4093
group_2504		hypothetical protein	61	61	1	1	5471
group_2505		hypothetical protein	61	61	1	1	5053
yjeH		L-methionine/branched-chain amino acid exporter YjeH	61	61	1	1	5504
group_2507		hypothetical protein	61	61	1	1	5434
group_2508		hypothetical protein	61	61	1	1	2214
hexR_2		HTH-type transcriptional regulator HexR	61	61	1	1	5618
dsdC_1		HTH-type transcriptional regulator DsdC	61	61	1	1	1925
group_2511		hypothetical protein	61	61	1	1	1101
ybiO		Moderate conductance mechanosensitive channel YbiO	61	61	1	1	406
rsmD		Ribosomal RNA small subunit methyltransferase D	61	61	1	1	4957
group_2514		hypothetical protein	61	61	1	1	1552
pntA		NAD(P) transhydrogenase subunit alpha	61	61	1	1	1210
pgl_1		6-phosphogluconolactonase	61	61	1	1	347
group_2517		hypothetical protein	61	61	1	1	2931
yidH		Inner membrane protein YidH	61	61	1	1	1930
group_2519		Putative thiamine biosynthesis protein	61	61	1	1	2906
group_2520		hypothetical protein	61	61	1	1	4901
argA		Amino-acid acetyltransferase	61	61	1	1	4080
pdeA		putative cyclic di-GMP phosphodiesterase PdeA	61	61	1	1	3543
ldcC		Constitutive lysine decarboxylase	61	61	1	1	6024
osmY_1		Osmotically-inducible protein Y	61	61	1	1	5277
group_2525		hypothetical protein	61	61	1	1	5891
gpFI_2		Putative prophage major tail sheath protein	61	61	1	1	488
sad_2		Succinate semialdehyde dehydrogenase [NAD(P)+] Sad	61	61	1	1	5735
metQ_4		D-methionine-binding lipoprotein MetQ	61	61	1	1	6036
group_2529		hypothetical protein	61	61	1	1	2018
group_2530		hypothetical protein	61	61	1	1	3697
group_2531		putative protein	61	61	1	1	3411
group_2532		hypothetical protein	61	61	1	1	2436
leuE		Leucine efflux protein	61	61	1	1	816
pepQ		Xaa-Pro dipeptidase	61	61	1	1	2168
aroA		3-phosphoshikimate 1-carboxyvinyltransferase	61	61	1	1	556
cysW		Sulfate transport system permease protein CysW	61	61	1	1	3563
group_2537		putative protein	61	61	1	1	2198
fldB		Flavodoxin 2	61	61	1	1	4178
sdiA		Regulatory protein SdiA	61	61	1	1	3523
zipA		Cell division protein ZipA	61	61	1	1	3551
cysE		Serine acetyltransferase	61	61	1	1	1796
malK_2		Maltose/maltodextrin import ATP-binding protein MalK	61	61	1	1	2240
group_2543		hypothetical protein	61	61	1	1	1688
group_2544		hypothetical protein	61	61	1	1	2446
rhaM		L-rhamnose mutarotase	61	61	1	1	2040
xynB		Beta-xylosidase	61	61	1	1	5684
lpxL_2		Lipid A biosynthesis lauroyltransferase	61	61	1	1	88
fetA		putative iron export ATP-binding protein FetA	61	61	1	1	1502
group_2549		hypothetical protein	61	61	1	1	807
nfdA_1		N-substituted formamide deformylase	61	61	1	1	1622
ydgJ_2		putative oxidoreductase YdgJ	61	61	1	1	3068
group_2552		hypothetical protein	61	61	1	1	1353
cysN		Sulfate adenylyltransferase subunit 1	61	61	1	1	3982
pgm		Phosphoglucomutase	61	61	1	1	292
emrB_1		Multidrug export protein EmrB	61	61	1	1	3888
chbG		Chitooligosaccharide deacetylase ChbG	61	61	1	1	894
group_2557		hypothetical protein	61	61	1	1	120
gloB		Hydroxyacylglutathione hydrolase	61	61	1	1	6046
group_2559		hypothetical protein	61	61	1	1	1379
ttuB_1		Putative tartrate transporter	61	61	1	1	4874
padC		Phenolic acid decarboxylase PadC	61	61	1	1	4940
group_2562	btuD_4	Vitamin B12 import ATP-binding protein BtuD	61	61	1	1	3299
group_2563		hypothetical protein	61	61	1	1	3858
rcsB		Transcriptional regulatory protein RcsB	61	61	1	1	2635
lldR_3		Putative L-lactate dehydrogenase operon regulatory protein	61	61	1	1	1793
aroE_1		Shikimate dehydrogenase (NADP(+))	61	61	1	1	5897
group_2567		hypothetical protein	61	61	1	1	1291
manY		PTS system mannose-specific EIIC component	61	61	1	1	3444
xseB		Exodeoxyribonuclease 7 small subunit	61	61	1	1	1596
groS		10 kDa chaperonin	61	61	1	1	5505
fliY_4		L-cystine-binding protein FliY	61	61	1	1	2864
rob_1		Right origin-binding protein	61	61	1	1	3839
cysC		Adenylyl-sulfate kinase	61	61	1	1	3981
group_2574		hypothetical protein	61	61	1	1	2923
namA_2		NADPH dehydrogenase	61	61	1	1	2855
ycgM		putative protein YcgM	61	61	1	1	3426
group_2577		hypothetical protein	61	61	1	1	373			Hypothetical protein with no hits to refseq/uniprot/clusters/cdd/tigrfams/pfam overlapping another protein with hits
group_2578		hypothetical protein	61	61	1	1	5731
ddlB		D-alanine--D-alanine ligase B	61	61	1	1	5918
dtpD		Dipeptide permease D	61	61	1	1	301
ydjE_1		Inner membrane metabolite transport protein YdjE	61	61	1	1	2928
nusB		Transcription antitermination protein NusB	61	61	1	1	1602
yihI		Der GTPase-activating protein YihI	61	61	1	1	2007
sppA		Protease 4	61	61	1	1	861
ligB		DNA ligase B	61	61	1	1	1839
atsB		Anaerobic sulfatase-maturating enzyme	61	61	1	1	52
dmlR_19		HTH-type transcriptional regulator DmlR	61	61	1	1	836
amiB		N-acetylmuramoyl-L-alanine amidase AmiB	61	61	1	1	5541
ygfF		putative oxidoreductase YgfF	61	61	1	1	4190
fabG_6		3-oxoacyl-[acyl-carrier-protein] reductase FabG	61	61	1	1	1309
orn		Oligoribonuclease	61	61	1	1	5536
group_2592		hypothetical protein	61	61	1	1	1406
group_2593		hypothetical protein	61	61	1	1	1086
group_2594		hypothetical protein	61	61	1	1	5479
xylA_2		Xylose isomerase	61	61	1	1	5686
livF_3		High-affinity branched-chain amino acid transport ATP-binding protein LivF	61	61	1	1	4971
aaeX		Protein AaeX	61	61	1	1	5195
ybhR_2		putative multidrug ABC transporter permease YbhR	61	61	1	1	1830
astB_2		N-succinylarginine dihydrolase	61	61	1	1	883
arnA		Bifunctional polymyxin resistance protein ArnA	61	61	1	1	4943
pitA		Low-affinity inorganic phosphate transporter 1	61	61	1	1	4930
group_2602		hypothetical protein	61	61	1	1	692
rihA		Pyrimidine-specific ribonucleoside hydrolase RihA	61	61	1	1	3018
glnP_1		Glutamine transport system permease protein GlnP	61	61	1	1	408
ppa_2		Inorganic pyrophosphatase	61	61	1	1	5592
group_2606		hypothetical protein	61	61	1	1	2428
ygiC		Putative acid--amine ligase YgiC	61	61	1	1	5390
dhaM		PEP-dependent dihydroxyacetone kinase, phosphoryl donor subunit DhaM	61	61	1	1	5341
ntrC		DNA-binding transcriptional regulator NtrC	61	61	1	1	2009
group_2610		hypothetical protein	61	61	1	1	3314
group_2611		hypothetical protein	61	61	1	1	1372
group_2612		hypothetical protein	61	61	1	1	4223
hutH		Histidine ammonia-lyase	61	61	1	1	363
argE		Acetylornithine deacetylase	61	61	1	1	2081
pykF		Pyruvate kinase I	61	61	1	1	3236
adhB		Alcohol dehydrogenase 2	61	61	1	1	2041
aroQ		3-dehydroquinate dehydratase	61	61	1	1	5182
group_2618		hypothetical protein	61	61	1	1	1464
thpR		RNA 2',3'-cyclic phosphodiesterase	61	61	1	1	5972
phnX		Phosphonoacetaldehyde hydrolase	61	61	1	1	1909
nadE		NH(3)-dependent NAD(+) synthetase	61	61	1	1	887
group_2622		hypothetical protein	61	61	1	1	1921
ydcZ		Inner membrane protein YdcZ	61	61	1	1	3022
mreB		Cell shape-determining protein MreB	61	61	1	1	5186
group_2625		putative protein	61	61	1	1	6064
hisI		Histidine biosynthesis bifunctional protein HisIE	61	61	1	1	2476
yicL		putative inner membrane transporter YicL	61	61	1	1	1888
thiQ		Thiamine import ATP-binding protein ThiQ	61	61	1	1	5887
group_2629		putative protein	61	61	1	1	3412
galC		4-carboxy-4-hydroxy-2-oxoadipic acid aldolase	61	61	1	1	1892
scrB		Sucrose-6-phosphate hydrolase	61	61	1	1	70
ccpA		Catabolite control protein A	61	61	1	1	2271
abgB_2		p-aminobenzoyl-glutamate hydrolase subunit B	61	61	1	1	1202
fusA_1		Elongation factor G	61	61	1	1	5064
miaB		tRNA-2-methylthio-N(6)-dimethylallyladenosine synthase	61	61	1	1	274
yciF		Protein YciF	61	61	1	1	801
ruvA		Holliday junction ATP-dependent DNA helicase RuvA	61	61	1	1	3487
speA		Biosynthetic arginine decarboxylase	61	61	1	1	4228
group_2639		hypothetical protein	61	61	1	1	3187
aptB_1		Apulose-4-phosphate transketolase subunit B	61	61	1	1	186
group_2641		hypothetical protein	61	61	1	1	817
group_2642		hypothetical protein	61	61	1	1	81
setA		Sugar efflux transporter A	61	61	1	1	5892
group_2644		hypothetical protein	61	61	1	1	704
glgS_1		Surface composition regulator	61	61	1	1	5385
acnB		Aconitate hydratase B	61	61	1	1	5946
rhaS_13		HTH-type transcriptional activator RhaS	61	61	1	1	5733
nagE		PTS system N-acetylglucosamine-specific EIICBA component	61	61	1	1	281
ubiA		4-hydroxybenzoate octaprenyltransferase	61	61	1	1	2244
menC		o-succinylbenzoate synthase	61	61	1	1	2657
oxyR_2		Hydrogen peroxide-inducible genes activator	61	61	1	1	2085
iscR		HTH-type transcriptional regulator IscR	61	61	1	1	3716
rhaS_9		HTH-type transcriptional activator RhaS	61	61	1	1	1036
dedA		Protein DedA	61	61	1	1	2704
hisB		Histidine biosynthesis bifunctional protein HisB	61	61	1	1	2472
sorM		PTS system sorbose-specific EIID component	61	61	1	1	2217
group_2657		hypothetical protein	61	61	1	1	263
group_2658		hypothetical protein	61	61	1	1	2422
lplT		Lysophospholipid transporter LplT	61	61	1	1	4099
sixA		Phosphohistidine phosphatase SixA	61	61	1	1	2719
yhhJ		Inner membrane transport permease YhhJ	61	61	1	1	5710
group_2662		hypothetical protein	61	61	1	1	5303
rhmT		Inner membrane transport protein RhmT	61	61	1	1	2648
cobT_2		Nicotinate-nucleotide--dimethylbenzimidazole phosphoribosyltransferase	61	61	1	1	2454
rbsA_5		Ribose import ATP-binding protein RbsA	61	61	1	1	5715
group_2666		hypothetical protein	61	61	1	1	1427
cobD_2		Threonine-phosphate decarboxylase	61	61	1	1	4078
ganB		Arabinogalactan endo-beta-1,4-galactanase	61	61	1	1	1540
rpsA		30S ribosomal protein S1	61	61	1	1	558
phnU		Putative 2-aminoethylphosphonate transport system permease protein PhnU	61	61	1	1	1904
cmpR_2		HTH-type transcriptional activator CmpR	61	61	1	1	2593
pnp		Polyribonucleotide nucleotidyltransferase	61	61	1	1	5263
cobC_2		Adenosylcobalamin/alpha-ribazole phosphatase	61	61	1	1	5816
betA		Oxygen-dependent choline dehydrogenase	61	61	1	1	169
dapA_1		4-hydroxy-tetrahydrodipicolinate synthase	61	61	1	1	3604
atpG		ATP synthase gamma chain	61	61	1	1	1975
fabG_7		3-oxoacyl-[acyl-carrier-protein] reductase FabG	61	61	1	1	4917
group_2678		hypothetical protein	61	61	1	1	5484
proY_1		Proline-specific permease ProY	61	61	1	1	364
pduW		putative propionate kinase	61	61	1	1	4076
pilQ		Type IV pilus biogenesis and competence protein PilQ	61	61	1	1	5025
rcsA		Transcriptional regulatory protein RcsA	61	61	1	1	3530
fldA		Flavodoxin	61	61	1	1	288
livF_1		High-affinity branched-chain amino acid transport ATP-binding protein LivF	61	61	1	1	371
rlmN		Dual-specificity RNA methyltransferase RlmN	61	61	1	1	3701
group_2686		ISKra4 family transposase ISCep1	61	61	1	1	4142
nhoA		Arylamine N-acetyltransferase	61	61	1	1	2989
emrA_3		Colistin resistance protein EmrA	61	61	1	1	2873
group_2689		hypothetical protein	61	61	1	1	404
group_2690		hypothetical protein	61	61	1	1	849
group_2691		hypothetical protein	61	61	1	1	1824
arnC		Undecaprenyl-phosphate 4-deoxy-4-formamido-L-arabinose transferase	61	61	1	1	4942
astA_2		Arginine N-succinyltransferase	61	61	1	1	881
bssS		Biofilm regulator BssS	61	61	1	1	730
rbsB_1		Ribose import binding protein RbsB	61	61	1	1	182
group_2696		hypothetical protein	61	61	1	1	5391
fkpA		FKBP-type peptidyl-prolyl cis-trans isomerase FkpA	61	61	1	1	5056
group_2698		hypothetical protein	61	61	1	1	464
cydB_2		Cytochrome bd-I ubiquinol oxidase subunit 2	61	61	1	1	320
group_2700		hypothetical protein	61	61	1	1	5441
group_2701		hypothetical protein	61	61	1	1	386
rhaS_11		HTH-type transcriptional activator RhaS	61	61	1	1	2049
rafB		Raffinose permease	61	61	1	1	438
tsaR_1		HTH-type transcriptional regulator TsaR	61	61	1	1	3952
ytnP		putative quorum-quenching lactonase YtnP	61	61	1	1	1303
amaB_1		N-carbamoyl-L-amino acid hydrolase	61	61	1	1	582
ssuE		FMN reductase (NADPH)	61	61	1	1	590
trpA		Tryptophan synthase alpha chain	61	61	1	1	918
ulaA_2		Ascorbate-specific PTS system EIIC component	61	61	1	1	5560
group_2710		hypothetical protein	61	61	1	1	759
tusC		Protein TusC	61	61	1	1	5059
speE		Polyamine aminopropyltransferase	61	61	1	1	5949
ssuB_2		Aliphatic sulfonates import ATP-binding protein SsuB	61	61	1	1	3209
group_2714		IS1595 family transposase ISBsp7	61	61	1	1	925
galM		Aldose 1-epimerase	61	61	1	1	336
cyoE		Protoheme IX farnesyltransferase	61	61	1	1	1580
group_2717		hypothetical protein	61	61	1	1	1208
rpsI		30S ribosomal protein S9	61	61	1	1	5208
group_2719		putative zinc-binding alcohol dehydrogenase	61	61	1	1	799
group_2720		hypothetical protein	61	61	1	1	2282
group_2721		hypothetical protein	61	61	1	1	2427
holA		DNA polymerase III subunit delta	61	61	1	1	260
group_2723		ISNCY family transposase ISRor2	61	61	1	1	2146
group_2724		hypothetical protein	61	61	1	1	5407
hspQ		Heat shock protein HspQ	61	61	1	1	610
yhaJ_1		HTH-type transcriptional regulator YhaJ	61	61	1	1	5305
lpp1		Major outer membrane lipoprotein Lpp 1	61	61	1	1	3237
rof		Protein rof	61	61	1	1	6027
nimR_4		HTH-type transcriptional regulator NimR	61	61	1	1	2890
apbE_2		FAD:protein FMN transferase	61	61	1	1	1186
group_2731		hypothetical protein	61	61	1	1	1270
sdhL		Shikimate dehydrogenase-like protein	61	61	1	1	2215
group_2733		hypothetical protein	61	61	1	1	5679
satP		Succinate-acetate/proton symporter SatP	61	61	1	1	5833
group_2735		hypothetical protein	61	61	1	1	2421
group_2736		hypothetical protein	61	61	1	1	1698
group_2737		hypothetical protein	61	61	1	1	3304
yjbR		putative protein YjbR	61	61	1	1	2261
acrZ		Multidrug efflux pump accessory protein AcrZ	61	61	1	1	342
zapE_2		Cell division protein ZapE	61	61	1	1	2926
sucA		2-oxoglutarate dehydrogenase E1 component	61	61	1	1	315
iraP		Anti-adapter protein IraP	61	61	1	1	1645
nudK_2		GDP-mannose pyrophosphatase NudK	61	61	1	1	3593
rsxB		Ion-translocating oxidoreductase complex subunit B	61	61	1	1	3073
ispD		2-C-methyl-D-erythritol 4-phosphate cytidylyltransferase	61	61	1	1	3978
dinB		DNA polymerase IV	61	61	1	1	6065
sdaC_1		Serine transporter	61	61	1	1	4008
group_2748		hypothetical protein	61	61	1	1	5440
yciV		5'-3' exoribonuclease	61	61	1	1	923
group_2750		hypothetical protein	61	61	1	1	3956
group_2751		hypothetical protein	61	61	1	1	283
tpx		Thiol peroxidase	61	61	1	1	1411
galD		4-oxalomesaconate tautomerase	61	61	1	1	1891
group_2754		hypothetical protein	61	61	1	1	5693
yycE		putative protein YycE	61	61	1	1	1096
group_2756		hypothetical protein	61	61	1	1	3036
yfdX		Protein YfdX	61	61	1	1	5357
group_2758		hypothetical protein	61	61	1	1	685
lpxA		Acyl-[acyl-carrier-protein]--UDP-N-acetylglucosamine O-acyltransferase	61	61	1	1	6019
fhuA_1		Ferrichrome outer membrane transporter/phage receptor	61	61	1	1	3414
group_2761		hypothetical protein	61	61	1	1	2727
rseC		Protein RseC	61	61	1	1	3748
group_2763		hypothetical protein	61	61	1	1	3117
group_2764		hypothetical protein	61	61	1	1	498
tsaB		tRNA threonylcarbamoyladenosine biosynthesis protein TsaB	61	61	1	1	3434
trpGD		Bifunctional protein TrpGD	61	61	1	1	921
atpB		ATP synthase subunit a	61	61	1	1	1980
group_2768		hypothetical protein	61	61	1	1	3354
pcnB		Poly(A) polymerase I	61	61	1	1	5968
rraA		Regulator of ribonuclease activity A	61	61	1	1	2059
pnbA		Para-nitrobenzyl esterase	61	61	1	1	3054
ulaC_2		Ascorbate-specific PTS system EIIA component	61	61	1	1	2032
group_2773		hypothetical protein	61	61	1	1	788
group_2774		hypothetical protein	61	61	1	1	5591
rlmM		Ribosomal RNA large subunit methyltransferase M	61	61	1	1	4028
potB		Spermidine/putrescine transport system permease protein PotB	61	61	1	1	781
group_2777		2-dehydropantoate 2-reductase	61	61	1	1	1271
cbiE		Cobalt-precorrin-7 C(5)-methyltransferase	61	61	1	1	4050
hpcD		5-carboxymethyl-2-hydroxymuconate Delta-isomerase	61	61	1	1	5748
apbE_1		FAD:protein FMN transferase	61	61	1	1	2632
group_2781		hypothetical protein	61	61	1	1	3360
group_2782		hypothetical protein	61	61	1	1	3511
rpsC		30S ribosomal protein S3	61	61	1	1	5076
cysS_1		Cysteine--tRNA ligase	61	61	1	1	1488
moaD		Molybdopterin synthase sulfur carrier subunit	61	61	1	1	381
group_2786		hypothetical protein	61	61	1	1	4882
yceO		putative protein YceO	61	61	1	1	728
hemS		Hemin transport protein HemS	61	61	1	1	3957
mdtN		Multidrug resistance protein MdtN	61	61	1	1	4154
fepA_1		Ferrienterobactin receptor	61	61	1	1	188
dnaB_2		Replicative DNA helicase	61	61	1	1	1469
amiC_1		N-acetylmuramoyl-L-alanine amidase AmiC	61	61	1	1	4079
group_2793		hypothetical protein	61	61	1	1	1314
mhpF		Acetaldehyde dehydrogenase	61	61	1	1	3221
araH		L-arabinose transport system permease protein AraH	61	61	1	1	3506
group_2796		putative protein	61	61	1	1	4245
ybdG_1		Miniconductance mechanosensitive channel YbdG	61	61	1	1	174
sra		Stationary-phase-induced ribosome-associated protein	61	61	1	1	2953
dnaE		DNA polymerase III subunit alpha	61	61	1	1	6022
group_2800		hypothetical protein	61	61	1	1	5840
group_2801		hypothetical protein	61	61	1	1	821
yigL		Pyridoxal phosphate phosphatase YigL	61	61	1	1	2149
ompA_2		Outer membrane protein A	61	61	1	1	1331
ygiW_1		Protein YgiW	61	61	1	1	5402
group_2805		hypothetical protein	61	61	1	1	6043
ilvG		Acetolactate synthase isozyme 2 large subunit	61	61	1	1	2095
araJ		Putative transporter AraJ	61	61	1	1	2966
group_2808		hypothetical protein	61	61	1	1	2429
rpsQ		30S ribosomal protein S17	61	61	1	1	5079
rho		Transcription termination factor Rho	61	61	1	1	2114
tas		Protein tas	61	61	1	1	4098
rhaR_2		HTH-type transcriptional activator RhaR	61	61	1	1	1425
yqjF		Inner membrane protein YqjF	61	61	1	1	5308
group_2814		putative ketoamine kinase	61	61	1	1	3291
group_2815		hypothetical protein	61	61	1	1	356
group_2816		hypothetical protein	61	61	1	1	1401
plsB		Glycerol-3-phosphate acyltransferase	61	61	1	1	2245
dapE		Succinyl-diaminopimelate desuccinylase	61	61	1	1	3597
mtnK		Methylthioribose kinase	61	61	1	1	212
tadA		tRNA-specific adenosine deaminase	61	61	1	1	3737
iolB		5-deoxy-glucuronate isomerase	61	61	1	1	5647
group_2822		hypothetical protein	61	61	1	1	4872
kgtP_2		Alpha-ketoglutarate permease	61	61	1	1	3391
cueO		Blue copper oxidase CueO	61	61	1	1	5956
cirA		Colicin I receptor	61	61	1	1	2591
mreC		Cell shape-determining protein MreC	61	61	1	1	5187
glpK		Glycerol kinase	61	61	1	1	1855
yffB		Protein YffB	61	61	1	1	3596
group_2829		hypothetical protein	61	61	1	1	2187
group_2830		hypothetical protein	61	61	1	1	2683
gppA		Guanosine-5'-triphosphate,3'-diphosphate pyrophosphatase	61	61	1	1	2110
hcr		NADH oxidoreductase HCR	61	61	1	1	525
mdtM_1		Multidrug resistance protein MdtM	61	61	1	1	3196
sauU		putative sulfoacetate transporter SauU	61	61	1	1	4218
tdcF		Putative reactive intermediate deaminase TdcF	61	61	1	1	5759
ycdZ		Inner membrane protein YcdZ	61	61	1	1	717
guaD_1		Guanine deaminase	61	61	1	1	2729
gltR_2		HTH-type transcriptional regulator GltR	61	61	1	1	1113
mukB		Chromosome partition protein MukB	61	61	1	1	571
ridA_2		2-iminobutanoate/2-iminopropanoate deaminase	61	61	1	1	2230
garK_2		Glycerate 2-kinase	61	61	1	1	5300
ksdD		3-oxosteroid 1-dehydrogenase	61	61	1	1	1586
group_2843		hypothetical protein	61	61	1	1	1063
tdh		L-threonine 3-dehydrogenase	61	61	1	1	1805
trpS2		Tryptophan--tRNA ligase 2	61	61	1	1	5713
yejF		putative ABC transporter ATP-binding protein YejF	61	61	1	1	2611
cpdA_2		3',5'-cyclic adenosine monophosphate phosphodiesterase CpdA	61	61	1	1	5658
group_2848		hypothetical protein	61	61	1	1	2936
frdA		Fumarate reductase flavoprotein subunit	61	61	1	1	5530
sufE		Cysteine desulfuration protein SufE	61	61	1	1	3239
group_2851		hypothetical protein	61	61	1	1	5555
group_2852		hypothetical protein	61	61	1	1	2033
rhaS_2		HTH-type transcriptional activator RhaS	61	61	1	1	5403
group_2854		hypothetical protein	61	61	1	1	5695
raiA		Ribosome-associated inhibitor A	61	61	1	1	3768
murA		UDP-N-acetylglucosamine 1-carboxyvinyltransferase	61	61	1	1	5238
eutB_2		Ethanolamine ammonia-lyase heavy chain	61	61	1	1	1664
group_2858		hypothetical protein	61	61	1	1	1496
tsaE		tRNA threonylcarbamoyladenosine biosynthesis protein TsaE	61	61	1	1	5540
group_2860		hypothetical protein	61	61	1	1	5254
dtnK		D-threonate kinase	61	61	1	1	1118
group_2862		hypothetical protein	61	61	1	1	3372
group_2863		hypothetical protein	61	61	1	1	3446
group_2864		hypothetical protein	61	61	1	1	5024
xylB_3		Aryl-alcohol dehydrogenase	61	61	1	1	3053
tcdA		tRNA threonylcarbamoyladenosine dehydratase	61	61	1	1	4034
oprM_3		Outer membrane protein OprM	61	61	1	1	1250
group_2868		hypothetical protein	61	61	1	1	839
tpiA		Triosephosphate isomerase	61	61	1	1	1849
cmoA		Carboxy-S-adenosyl-L-methionine synthase	61	61	1	1	3495
ulaB_1		Ascorbate-specific PTS system EIIB component	61	61	1	1	5561
group_2872		3'3'-cGAMP-specific phosphodiesterase 1	61	61	1	1	813
ftsB		Cell division protein FtsB	61	61	1	1	3979
pgl_2		6-phosphogluconolactonase	61	61	1	1	5612
basS		Sensor protein BasS	61	61	1	1	374
group_2876		hypothetical protein	61	61	1	1	210
tyrS		Tyrosine--tRNA ligase	61	61	1	1	3083
group_2878		hypothetical protein	61	61	1	1	3599
aspT_2		Aspartate/alanine antiporter	61	61	1	1	1934
group_2880		hypothetical protein	61	61	1	1	4073
malG_2		Maltose/maltodextrin transport system permease protein MalG	61	61	1	1	2237
sbmC		DNA gyrase inhibitor	61	61	1	1	2458
mdh_2		Malate dehydrogenase	61	61	1	1	5202
group_2884		hypothetical protein	61	61	1	1	322
outO		Type 4 prepilin-like proteins leader peptide-processing enzyme	61	61	1	1	5974
roxA_2		50S ribosomal protein L16 3-hydroxylase	61	61	1	1	5708
iolT		Major myo-inositol transporter IolT	61	61	1	1	1060
group_2888	livF_2	High-affinity branched-chain amino acid transport ATP-binding protein LivF	61	61	1	1	3396
ydcF		Protein YdcF	61	61	1	1	1236
cmpR_3		HTH-type transcriptional activator CmpR	61	61	1	1	6050
fdhD		Sulfur carrier protein FdhD	61	61	1	1	2025
group_2892		hypothetical protein	61	61	1	1	3353
deoR		Deoxyribose operon repressor	61	61	1	1	443
elbB		Glyoxalase ElbB	61	61	1	1	5219
ygiW_2		Protein YgiW	61	61	1	1	2939
tal		Transaldolase	61	61	1	1	3590
pxpA		5-oxoprolinase subunit A	61	61	1	1	305
yeeA		Inner membrane protein YeeA	61	61	1	1	2457
chbR		HTH-type transcriptional regulator ChbR	61	61	1	1	892
group_2900		hypothetical protein	61	61	1	1	797
ywrO		General stress protein 14	61	61	1	1	5051
yhbO		Protein/nucleic acid deglycase 2	61	61	1	1	5274
deaD		ATP-dependent RNA helicase DeaD	61	61	1	1	5265
iolD		3D-(3,5/4)-trihydroxycyclohexane-1,2-dione hydrolase	61	61	1	1	5652
group_2905		hypothetical protein	61	61	1	1	5696
group_2906		hypothetical protein	61	61	1	1	4885
cysJ		Sulfite reductase [NADPH] flavoprotein alpha-component	61	61	1	1	3988
outB		General secretion pathway protein B	61	61	1	1	5988
group_2909		putative ABC transporter ATP-binding protein	61	61	1	1	3229
hslV		ATP-dependent protease subunit HslV	61	61	1	1	2062
group_2911		hypothetical protein	61	61	1	1	3852
group_2912		hypothetical protein	61	61	1	1	493
group_2913		hypothetical protein	61	61	1	1	5740
group_2914		hypothetical protein	61	61	1	1	1466
yggX		putative Fe(2+)-trafficking protein	61	61	1	1	4248
gntR_1		HTH-type transcriptional regulator GntR	61	61	1	1	4985
yihD		Protein YihD	61	61	1	1	2001
ascG_3		HTH-type transcriptional regulator AscG	61	61	1	1	4106
group_2919		hypothetical protein	61	61	1	1	2991
group_292		hypothetical protein	61	61	1	1	5475
cusA		Cation efflux system protein CusA	61	61	1	1	5700
aldA		Lactaldehyde dehydrogenase	61	61	1	1	1235
efp		Elongation factor P	61	61	1	1	5522
group_2923		hypothetical protein	61	61	1	1	612
group_2924		hypothetical protein	61	61	1	1	2894
ybdO_2		putative HTH-type transcriptional regulator YbdO	61	61	1	1	249
group_2926		Zinc-type alcohol dehydrogenase-like protein	61	61	1	1	1865
nhaR		Transcriptional activator protein NhaR	61	61	1	1	5839
group_2928		hypothetical protein	61	61	1	1	1087
group_2929		hypothetical protein	61	61	1	1	3529
group_293	rhaS_2	HTH-type transcriptional activator RhaS	61	61	1	1	5411
yqjI		Transcriptional regulator YqjI	61	61	1	1	5338
rseA		Anti-sigma-E factor RseA	61	61	1	1	3750
dnaJ		Chaperone protein DnaJ	61	61	1	1	5837
group_2933		Leu/Ile/Val-binding protein	61	61	1	1	1666
group_2934		hypothetical protein	61	61	1	1	2417
group_2935		ISNCY family transposase ISRor2	61	61	1	1	2654
suhB_3		Inositol-1-monophosphatase	61	61	1	1	2270
ettA_1		Energy-dependent translational throttle protein EttA	61	61	1	1	4868
group_2938		hypothetical protein	61	61	1	1	4090
madC		Malonyl-S-ACP:biotin-protein carboxyltransferase MADC	61	61	1	1	1175
group_2940		hypothetical protein	61	61	1	1	5709
group_2941		hypothetical protein	61	61	1	1	2026
dsdC_2		HTH-type transcriptional regulator DsdC	61	61	1	1	1415
trpE		Anthranilate synthase component 1	61	61	1	1	922
vldW_3		Validamycin A dioxygenase	61	61	1	1	1089
dsdX		D-serine transporter DsdX	61	61	1	1	1926
mutY		Adenine DNA glycosylase	61	61	1	1	4247
rsxG		Ion-translocating oxidoreductase complex subunit G	61	61	1	1	3076
ihfA		Integration host factor subunit alpha	61	61	1	1	3280
group_2949		hypothetical protein	61	61	1	1	3337
hdeB_2		Acid stress chaperone HdeB	61	61	1	1	5360
fabG_3		3-oxoacyl-[acyl-carrier-protein] reductase FabG	61	61	1	1	395
group_2951		hypothetical protein	61	61	1	1	1394
ddrA_2		Diol dehydratase-reactivating factor alpha subunit	61	61	1	1	5353
lldD_1		L-lactate dehydrogenase	61	61	1	1	1794
ugpC_2		sn-glycerol-3-phosphate import ATP-binding protein UgpC	61	61	1	1	5657
ilvH		Acetolactate synthase isozyme 3 small subunit	61	61	1	1	5905
group_2956		Lactonase drp35	61	61	1	1	1027
ibpB		Small heat shock protein IbpB	61	61	1	1	1936
mtlK		Mannitol 2-dehydrogenase	61	61	1	1	2542
gltD		Glutamate synthase [NADPH] small chain	61	61	1	1	5212
group_296		hypothetical protein	61	61	1	1	5349
thiH		2-iminoacetate synthase	61	61	1	1	2188
sseA		3-mercaptopyruvate sulfurtransferase	61	61	1	1	3705
group_2962		hypothetical protein	61	61	1	1	1920
fic		putative protein adenylyltransferase Fic	61	61	1	1	5041
rpsJ		30S ribosomal protein S10	61	61	1	1	5069
garK_3		Glycerate 2-kinase	61	61	1	1	1052
pflD		Trans-4-hydroxy-L-proline dehydratase	61	61	1	1	427
cpoB		Cell division coordinator CpoB	61	61	1	1	329
ybeZ		PhoH-like protein	61	61	1	1	273
garP		putative galactarate transporter	61	61	1	1	5297
group_297		hypothetical protein	61	61	1	1	5276
dmsC_1		Anaerobic dimethyl sulfoxide reductase chain C	61	61	1	1	547
cdhR_1		HTH-type transcriptional regulator CdhR	61	61	1	1	1869
group_2972		putative protein	61	61	1	1	1566
group_2973		hypothetical protein	61	61	1	1	3376
yjeM		Inner membrane transporter YjeM	61	61	1	1	5532
dcyD		D-cysteine desulfhydrase	61	61	1	1	3526
group_2976		hypothetical protein	61	61	1	1	5482
yccA		Modulator of FtsH protease YccA	61	61	1	1	616
nqrE		Na(+)-translocating NADH-quinone reductase subunit E	61	61	1	1	6061
group_2979		hypothetical protein	61	61	1	1	1587
rimP		Ribosome maturation factor RimP	61	61	1	1	5257
prfA		Peptide chain release factor RF1	61	61	1	1	3340
rbbA		Ribosome-associated ATPase	61	61	1	1	5711
cybB		Cytochrome b561	61	61	1	1	3062
metQ_2		D-methionine-binding lipoprotein MetQ	61	61	1	1	3274
ubiB		putative protein kinase UbiB	61	61	1	1	2158
group_2985		hypothetical protein	61	61	1	1	2884
sxy		Protein Sxy	61	61	1	1	604
group_2987		hypothetical protein	61	61	1	1	3515
cof		HMP-PP phosphatase	61	61	1	1	1562
nuoE		NADH-quinone oxidoreductase subunit E	61	61	1	1	2673
group_299		hypothetical protein	61	61	1	1	5214
group_2990		hypothetical protein	61	61	1	1	482
rcsC_4		Sensor histidine kinase RcsC	61	61	1	1	2911
yeaW		Carnitine monooxygenase oxygenase subunit	61	61	1	1	675
fdhE		Protein FdhE	61	61	1	1	2020
yecM		Protein YecM	61	61	1	1	3499
rpsB		30S ribosomal protein S2	61	61	1	1	6007
yijD		Inner membrane protein YijD	61	61	1	1	2088
group_2997		hypothetical protein	61	61	1	1	828
group_2998		hypothetical protein	61	61	1	1	219
group_2999		hypothetical protein	61	61	1	1	829
phoQ		Sensor protein PhoQ	61	61	1	1	785
tusE		Sulfurtransferase TusE	61	61	1	1	615
dtpC		Dipeptide and tripeptide permease C	61	61	1	1	83
group_3002		hypothetical protein	61	61	1	1	3090
cytR_1		HTH-type transcriptional repressor CytR	61	61	1	1	4118
qseC		Sensor protein QseC	61	61	1	1	5400
ybhK		Putative gluconeogenesis factor	61	61	1	1	377
group_3006		hypothetical protein	61	61	1	1	3759
betT		High-affinity choline transport protein	61	61	1	1	172
narJ		Nitrate reductase molybdenum cofactor assembly chaperone NarJ	61	61	1	1	3316
sorF		PTS system sorbose-specific EIIA component	61	61	1	1	2220
pdeG		putative cyclic di-GMP phosphodiesterase PdeG	61	61	1	1	670
group_3010		hypothetical protein	61	61	1	1	1374
xylB_1		Xylulose kinase	61	61	1	1	2541
group_3012		hypothetical protein	61	61	1	1	134
ycdX		putative phosphatase YcdX	61	61	1	1	715
group_3014		hypothetical protein	61	61	1	1	949
folK		2-amino-4-hydroxy-6-hydroxymethyldihydropteridine pyrophosphokinase	61	61	1	1	5967
group_3016		hypothetical protein	61	61	1	1	2726
dgcN		Diguanylate cyclase DgcN	61	61	1	1	3774
group_3018		hypothetical protein	61	61	1	1	2865
alsE_2		D-allulose-6-phosphate 3-epimerase	61	61	1	1	2842
rutD		Putative aminoacrylate hydrolase RutD	61	61	1	1	696
group_3021		putative protein	61	61	1	1	3055
efeB		Deferrochelatase/peroxidase EfeB	61	61	1	1	708
mdtM_2		Multidrug resistance protein MdtM	61	61	1	1	5730
fdx		2Fe-2S ferredoxin	61	61	1	1	3710
yibL		putative protein YibL	61	61	1	1	1791
azoR_1		FMN-dependent NADH-azoreductase	61	61	1	1	3866
epsE_1		Type II secretion system protein E	61	61	1	1	5984
yicJ_2		Inner membrane symporter YicJ	61	61	1	1	1863
cysG_2		Siroheme synthase	61	61	1	1	5033
ycbB		putative L,D-transpeptidase YcbB	61	61	1	1	572
ppiC_2		Peptidyl-prolyl cis-trans isomerase C	61	61	1	1	2102
xanP_1		Xanthine permease XanP	61	61	1	1	1857
dacD		D-alanyl-D-alanine carboxypeptidase DacD	61	61	1	1	2460
anmK		Anhydro-N-acetylmuramic acid kinase	61	61	1	1	3086
group_3034		hypothetical protein	61	61	1	1	1176
metN_3		Methionine import ATP-binding protein MetN	61	61	1	1	6038
group_3036		hypothetical protein	61	61	1	1	5520
group_3037		hypothetical protein	61	61	1	1	2431
group_3038		hypothetical protein	61	61	1	1	1367
group_3039		hypothetical protein	61	61	1	1	1479
group_304		hypothetical protein	61	61	1	1	484
cdsA		Phosphatidate cytidylyltransferase	61	61	1	1	6013
cadC		Transcriptional activator CadC	61	61	1	1	86
nikE		Nickel import ATP-binding protein NikE	61	61	1	1	4934
mscS		Small-conductance mechanosensitive channel	61	61	1	1	4205
group_3044		hypothetical protein	61	61	1	1	5429
murP		PTS system N-acetylmuramic acid-specific EIIBC component	61	61	1	1	1887
yfeX		Dye-decolorizing peroxidase YfeX	61	61	1	1	3566
creB		Transcriptional regulatory protein CreB	61	61	1	1	5819
group_3048		hypothetical protein	61	61	1	1	48
gsiC_3		Glutathione transport system permease protein GsiC	61	61	1	1	2961
lgt		Phosphatidylglycerol--prolipoprotein diacylglyceryl transferase	61	61	1	1	4092
group_3050		Endo-4-O-sulfatase	61	61	1	1	3669
group_3051		hypothetical protein	61	61	1	1	878
rpoC		DNA-directed RNA polymerase subunit beta'	61	61	1	1	2183
folB		Dihydroneopterin aldolase	61	61	1	1	5378
folX		Dihydroneopterin triphosphate 2'-epimerase	61	61	1	1	2690
putP		Sodium/proline symporter	61	61	1	1	703
pcaF		Beta-ketoadipyl-CoA thiolase	61	61	1	1	1194
argS		Arginine--tRNA ligase	61	61	1	1	3500
rafA		Alpha-galactosidase	61	61	1	1	2038
group_3059		hypothetical protein	61	61	1	1	5835
recC		RecBCD enzyme subunit RecC	61	61	1	1	4085
malY		Protein MalY	61	61	1	1	1225
group_3061		hypothetical protein	61	61	1	1	141
pheA		Bifunctional chorismate mutase/prephenate dehydratase	61	61	1	1	3769
thiI		tRNA sulfurtransferase	61	61	1	1	1595
dauA_2		C4-dicarboxylic acid transporter DauA	61	61	1	1	3345
yeaR_2		putative protein YeaR	61	61	1	1	2445
group_3066		hypothetical protein	61	61	1	1	4964
rrrD_2		Lysozyme RrrD	61	61	1	1	1373
ade		Adenine deaminase	61	61	1	1	5632
ldh1		L-lactate dehydrogenase 1	61	61	1	1	1115
rhaS_1		HTH-type transcriptional activator RhaS	61	61	1	1	4055
guaC		GMP reductase	61	61	1	1	5929
group_3071		hypothetical protein	61	61	1	1	3374
group_3072		hypothetical protein	61	61	1	1	2560
cfa		Cyclopropane-fatty-acyl-phospholipid synthase	61	61	1	1	3109
group_3074		hypothetical protein	61	61	1	1	5436
group_3075		hypothetical protein	61	61	1	1	4982
group_3076		hypothetical protein	61	61	1	1	466
group_3077		hypothetical protein	61	61	1	1	3578
iprA_1		Inhibitor of hydrogen peroxide resistance	61	61	1	1	5255
copA		Copper-exporting P-type ATPase	61	61	1	1	1506
gcvA_1		Glycine cleavage system transcriptional activator	61	61	1	1	4030
group_3080		hypothetical protein	61	61	1	1	1378
fbpC2		Fe(3+) ions import ATP-binding protein FbpC 2	61	61	1	1	873
group_3082		hypothetical protein	61	61	1	1	480
group_3083		hypothetical protein	61	61	1	1	4088
fbp		Fructose-1,6-bisphosphatase class 1	61	61	1	1	5597
cbiD		Cobalt-precorrin-5B C(1)-methyltransferase	61	61	1	1	4051
group_3086		hypothetical protein	61	61	1	1	5465
group_3087		hypothetical protein	61	61	1	1	2738
mdh_1		NAD-dependent methanol dehydrogenase	61	61	1	1	3579
rodZ		Cytoskeleton protein RodZ	61	61	1	1	3700
hcpA_1		Major exported protein	61	61	1	1	3961
yhcH		putative protein YhcH	61	61	1	1	1123
citX		Apo-citrate lyase phosphoribosyl-dephospho-CoA transferase	61	61	1	1	5878
bglB		6-phospho-beta-glucosidase BglB	61	61	1	1	2575
group_3093		hypothetical protein	61	61	1	1	911
gpr		L-glyceraldehyde 3-phosphate reductase	61	61	1	1	2737
group_3095		hypothetical protein	61	61	1	1	5490
entC		Isochorismate synthase EntC	61	61	1	1	197
dhaL		PEP-dependent dihydroxyacetone kinase, ADP-binding subunit DhaL	61	61	1	1	5342
tauA		Taurine-binding periplasmic protein	61	61	1	1	1660
gmuD_2		6-phospho-beta-glucosidase GmuD	61	61	1	1	4104
licC_1		Lichenan permease IIC component	61	61	1	1	3941
ubiJ_1		Ubiquinone biosynthesis accessory factor UbiJ	61	61	1	1	5270
group_3101		hypothetical protein	61	61	1	1	1334
dhaT		1,3-propanediol dehydrogenase	61	61	1	1	5348
group_3103		hypothetical protein	61	61	1	1	3474
cutD		Choline trimethylamine-lyase activating enzyme	61	61	1	1	428
dhaK_1		Dihydroxyacetone kinase	61	61	1	1	5340
hmp		Flavohemoprotein	61	61	1	1	3730
ilvE		Branched-chain-amino-acid aminotransferase	61	61	1	1	2097
ntdC		Glucose-6-phosphate 3-dehydrogenase	61	61	1	1	2900
rplU		50S ribosomal protein L21	61	61	1	1	5241
mntA_1		Manganese-binding lipoprotein MntA	61	61	1	1	3901
btuE		Thioredoxin/glutathione peroxidase BtuE	61	61	1	1	3273
rplK		50S ribosomal protein L11	61	61	1	1	2178
skp		Chaperone protein Skp	61	61	1	1	6016
group_3113		hypothetical protein	61	61	1	1	1321
group_3114		hypothetical protein	61	61	1	1	2692
ilvA		L-threonine dehydratase biosynthetic IlvA	61	61	1	1	2099
group_3116		hypothetical protein	61	61	1	1	490
adeP		Adenine permease AdeP	61	61	1	1	1961
group_3118		hypothetical protein	61	61	1	1	5667
yjjQ		Putative transcription factor YjjQ	61	61	1	1	5786
stpA		DNA-binding protein StpA	61	61	1	1	3871
msuD_1		Methanesulfonate monooxygenase	61	61	1	1	4018
group_3121		hypothetical protein	61	61	1	1	2594
fepC		Ferric enterobactin transport ATP-binding protein FepC	61	61	1	1	192
group_3123		hypothetical protein	61	61	1	1	1480
shlB		Hemolysin transporter protein ShlB	61	61	1	1	265
yacG		DNA gyrase inhibitor YacG	61	61	1	1	5926
group_3126		hypothetical protein	61	61	1	1	3452
ribY		Riboflavin-binding protein RibY	61	61	1	1	3138
cho		Excinuclease cho	61	61	1	1	886
yebT		Intermembrane transport protein YebT	61	61	1	1	3460
pheC		Cyclohexadienyl dehydratase	61	61	1	1	3853
group_3130	rhaS_13	HTH-type transcriptional activator RhaS	61	61	1	1	2995
mepS_1		Murein DD-endopeptidase MepS/Murein LD-carboxypeptidase	61	61	1	1	2606
ftnA_1		Bacterial non-heme ferritin	61	61	1	1	3514
pcaJ		3-oxoadipate CoA-transferase subunit B	61	61	1	1	1195
group_3134		putative signaling protein	61	61	1	1	1065
rpsM		30S ribosomal protein S13	61	61	1	1	5092
usg		USG-1 protein	61	61	1	1	2706
puuP		Putrescine importer PuuP	61	61	1	1	684
nudG		CTP pyrophosphohydrolase	61	61	1	1	870
ygdG		Flap endonuclease Xni	61	61	1	1	4020
group_314		hypothetical protein	61	61	1	1	3842
cynR_5		HTH-type transcriptional regulator CynR	61	61	1	1	1055
group_3141		hypothetical protein	61	61	1	1	4162
apaG		Protein ApaG	61	61	1	1	5869
queD		6-carboxy-5,6,7,8-tetrahydropterin synthase	61	61	1	1	3989
ubiD		3-octaprenyl-4-hydroxybenzoate carboxy-lyase	61	61	1	1	2164
group_3145		hypothetical protein	61	61	1	1	2955
priA		Primosomal protein N'	61	61	1	1	2065
malP_1		PTS system maltose-specific EIICB component	61	61	1	1	1932
rutA		Pyrimidine monooxygenase RutA	61	61	1	1	699
pepT		Peptidase T	61	61	1	1	783
group_315		hypothetical protein	61	61	1	1	3838
ctpF_2		putative cation-transporting ATPase F	61	61	1	1	7
hpcH		4-hydroxy-2-oxo-heptane-1,7-dioate aldolase	61	61	1	1	5746
lptB_1		Lipopolysaccharide export system ATP-binding protein LptB	61	61	1	1	5226
mqo_1		Malate:quinone oxidoreductase	61	61	1	1	2626
ssb_1		Single-stranded DNA-binding protein	61	61	1	1	2263
ugpC_1		sn-glycerol-3-phosphate import ATP-binding protein UgpC	61	61	1	1	4977
group_3156	pcaR_2	Pca regulon regulatory protein	61	61	1	1	2981
hmuV		Hemin import ATP-binding protein HmuV	61	61	1	1	3960
group_3158		hypothetical protein	61	61	1	1	2425
vdcD		Protein VdcD	61	61	1	1	3965
ariR		putative two-component-system connector protein AriR	61	61	1	1	348
ampD		1,6-anhydro-N-acetylmuramyl-L-alanine amidase AmpD	61	61	1	1	5934
fhuB		Iron(3+)-hydroxamate import system permease protein FhuB	61	61	1	1	5993
uvrA		UvrABC system protein A	61	61	1	1	2262
cydA_2		Cytochrome bd-I ubiquinol oxidase subunit 1	61	61	1	1	319
lpd		Dihydrolipoyl dehydrogenase	61	61	1	1	6087
group_3165		hypothetical protein	61	61	1	1	4136
ribB		3,4-dihydroxy-2-butanone 4-phosphate synthase	61	61	1	1	5387
sorC_2		Sorbitol operon regulator	61	61	1	1	2222
group_3168		hypothetical protein	61	61	1	1	5771
group_3169		hypothetical protein	61	61	1	1	3347
hutI		Imidazolonepropionase	61	61	1	1	359
alx		Putative membrane-bound redox modulator Alx	61	61	1	1	5321
group_3171		hypothetical protein	61	61	1	1	1474
ydiB_1		Quinate/shikimate dehydrogenase	61	61	1	1	1583
rhaT		L-rhamnose-proton symporter	61	61	1	1	2051
cbiL		Cobalt-precorrin-2 C(20)-methyltransferase	61	61	1	1	4043
queF		NADPH-dependent 7-cyano-7-deazaguanine reductase	61	61	1	1	4006
rplV		50S ribosomal protein L22	61	61	1	1	5075
pduA_1		Propanediol utilization protein PduA	61	61	1	1	4057
group_3178		hypothetical protein	61	61	1	1	5005
ftsZ		Cell division protein FtsZ	61	61	1	1	5921
mcbA		putative protein McbA	61	61	1	1	403
group_3180		hypothetical protein	61	61	1	1	4240
fabG_2		3-oxoacyl-[acyl-carrier-protein] reductase FabG	61	61	1	1	749
thiB		Thiamine-binding periplasmic protein	61	61	1	1	5889
avtA		Valine--pyruvate aminotransferase	61	61	1	1	1780
eptB		Kdo(2)-lipid A phosphoethanolamine 7''-transferase	61	61	1	1	4884
group_3185		hypothetical protein	61	61	1	1	1390
group_3186		hypothetical protein	61	61	1	1	5427
ydjJ		putative zinc-type alcohol dehydrogenase-like protein YdjJ	61	61	1	1	853
eutB_1		Ethanolamine ammonia-lyase heavy chain	61	61	1	1	3576
group_3189		hypothetical protein	61	61	1	1	1349
group_3190		Extracellular exo-alpha-(1->5)-L-arabinofuranosidase	61	61	1	1	5936
icd		Isocitrate dehydrogenase [NADP]	61	61	1	1	794
group_3192		hypothetical protein	61	61	1	1	1044
ydbM		Putative acyl-CoA dehydrogenase YdbM	61	61	1	1	3213
yvqK		Corrinoid adenosyltransferase	61	61	1	1	5346
clpX		ATP-dependent Clp protease ATP-binding subunit ClpX	61	61	1	1	1570
group_3196		hypothetical protein	61	61	1	1	5689
mntS		Small protein MntS	61	61	1	1	414
sucB		Dihydrolipoyllysine-residue succinyltransferase component of 2-oxoglutarate dehydrogenase complex	61	61	1	1	316
slyA_2		Transcriptional regulator SlyA	61	61	1	1	1247
prmB		50S ribosomal protein L3 glutamine methyltransferase	61	61	1	1	2717
iolC		5-dehydro-2-deoxygluconokinase	61	61	1	1	5651
glnH_2		ABC transporter glutamine-binding protein GlnH	61	61	1	1	1672
group_3202		hypothetical protein	61	61	1	1	1591
pduX		L-threonine kinase	61	61	1	1	4077
group_3204		Gluconate 2-dehydrogenase subunit 3	61	61	1	1	3186
cysH_2		Phosphoadenosine phosphosulfate reductase	61	61	1	1	234
uspE		Universal stress protein E	61	61	1	1	1207
amaB_2		N-carbamoyl-L-amino acid hydrolase	61	61	1	1	2859
mukF		Chromosome partition protein MukF	61	61	1	1	569
group_3209		hypothetical protein	61	61	1	1	912
mepA_1		Penicillin-insensitive murein endopeptidase	61	61	1	1	2715
mdtH_1		Multidrug resistance protein MdtH	61	61	1	1	734
fdtC		dTDP-3-amino-3,6-dideoxy-alpha-D-galactopyranose 3-N-acetyltransferase	61	61	1	1	2228
group_3212		hypothetical protein	61	61	1	1	5044
group_3213		hypothetical protein	61	61	1	1	3373
group_3214		hypothetical protein	61	61	1	1	3924
xylB_4		Xylulose kinase	61	61	1	1	1038
lpfB_1		putative fimbrial chaperone LpfB	61	61	1	1	1071
exuT_4		Hexuronate transporter	61	61	1	1	1051
mdaB		NADPH:quinone oxidoreductase MdaB	61	61	1	1	5399
group_3219		hypothetical protein	61	61	1	1	812
gmk		Guanylate kinase	61	61	1	1	1840
purR_2		HTH-type transcriptional repressor PurR	61	61	1	1	3106
fadR		Fatty acid metabolism regulator protein	61	61	1	1	3421
ribZ_1		Riboflavin transporter RibZ	61	61	1	1	3454
gatZ		D-tagatose-1,6-bisphosphate aldolase subunit GatZ	61	61	1	1	5288
group_3224		putative protein	61	61	1	1	3465
xerC_3		Tyrosine recombinase XerC	61	61	1	1	2137
yddE		putative isomerase YddE	61	61	1	1	1125
mnmC_1		tRNA 5-methylaminomethyl-2-thiouridine biosynthesis bifunctional protein MnmC	61	61	1	1	2711
group_3228		hypothetical protein	61	61	1	1	3451
glsA2		Glutaminase 2	61	61	1	1	1111
rfaF		ADP-heptose--LPS heptosyltransferase 2	61	61	1	1	1808
msrC		Free methionine-R-sulfoxide reductase	61	61	1	1	3458
yybH		putative protein YybH	61	61	1	1	3560
xerD_2		Tyrosine recombinase XerD	61	61	1	1	4177
ureF		Urease accessory protein UreF	61	61	1	1	5369
group_3234		hypothetical protein	61	61	1	1	5637
cbiM		Cobalt transport protein CbiM	61	61	1	1	4042
group_3236		hypothetical protein	61	61	1	1	3873
deoB		Phosphopentomutase	61	61	1	1	5805
hipO_2		Hippurate hydrolase	61	61	1	1	3193
prfB		Peptide chain release factor RF2	61	61	1	1	4174
zntB_2		Zinc transport protein ZntB	61	61	1	1	1287
ychF		Ribosome-binding ATPase YchF	61	61	1	1	3349
surE		5'/3'-nucleotidase SurE	61	61	1	1	3975
yejK		Nucleoid-associated protein YejK	61	61	1	1	2621
cynR_2		HTH-type transcriptional regulator CynR	61	61	1	1	3547
group_3244		Magnesium transporter MgtE	61	61	1	1	2628
hldE		Bifunctional protein HldE	61	61	1	1	5384
recA		Protein RecA	61	61	1	1	3899
ycaO		Ribosomal protein S12 methylthiotransferase accessory factor YcaO	61	61	1	1	552
upp		Uracil phosphoribosyltransferase	61	61	1	1	3613
sdhD		Succinate dehydrogenase hydrophobic membrane anchor subunit	61	61	1	1	312
ydgA		Protein YdgA	61	61	1	1	1222
atl		DNA base-flipping protein	61	61	1	1	1553
group_3251		hypothetical protein	61	61	1	1	1335
yfcJ_1		putative MFS-type transporter YfcJ	61	61	1	1	2709
ycgZ		putative two-component-system connector protein YcgZ	61	61	1	1	350
rclR		RCS-specific HTH-type transcriptional activator RclR	61	61	1	1	1085
frlD		Fructosamine kinase FrlD	61	61	1	1	5631
ygaZ_1		Inner membrane protein YgaZ	61	61	1	1	3884
acoR		Acetoin dehydrogenase operon transcriptional activator AcoR	61	61	1	1	3864
nodD2_1		Nodulation protein D 2	61	61	1	1	1304
group_3259		hypothetical protein	61	61	1	1	6003
ttdT		L-tartrate/succinate antiporter	61	61	1	1	1188
hypE		Carbamoyl dehydratase HypE	61	61	1	1	3936
group_3261		hypothetical protein	61	61	1	1	2260
hemB_1		Delta-aminolevulinic acid dehydratase	61	61	1	1	1655
yejE		Inner membrane ABC transporter permease protein YejE	61	61	1	1	2610
epsF_1		Type II secretion system protein F	61	61	1	1	5983
group_3265		hypothetical protein	61	61	1	1	1064
bhsA_2		Multiple stress resistance protein BhsA	61	61	1	1	401
group_3267		hypothetical protein	61	61	1	1	2387
rpsG		30S ribosomal protein S7	61	61	1	1	5062
htpG		Chaperone protein HtpG	61	61	1	1	1515
ydfG		NADP-dependent 3-hydroxy acid dehydrogenase YdfG	61	61	1	1	1144
clpV1		Protein ClpV1	61	61	1	1	1329
gstB_2		Glutathione S-transferase GstB	61	61	1	1	4921
mak_2		Fructokinase	61	61	1	1	1634
ureB		Urease subunit beta	61	61	1	1	5374
potH		Putrescine transport system permease protein PotH	61	61	1	1	505
tktA		Transketolase 1	61	61	1	1	4209
hisP		Histidine transport ATP-binding protein HisP	61	61	1	1	2693
hdeD		Protein HdeD	61	61	1	1	5356
acrE		Multidrug export protein AcrE	61	61	1	1	5113
ttuC'		putative tartrate dehydrogenase/decarboxylase TtuC'	61	61	1	1	916
mqo_2		Malate:quinone oxidoreductase	61	61	1	1	1181
phnC		Phosphate-import ATP-binding protein PhnC	61	61	1	1	1682
exuT_2		Hexuronate transporter	61	61	1	1	5316
group_3283		hypothetical protein	61	61	1	1	1959
group_3284		hypothetical protein	61	61	1	1	5997
ddpC_1		putative D,D-dipeptide transport system permease protein DdpC	61	61	1	1	2535
pepP		Xaa-Pro aminopeptidase	61	61	1	1	4196
dcm_1		DNA-cytosine methyltransferase	61	61	1	1	3537
betB_2		NAD/NADP-dependent betaine aldehyde dehydrogenase	61	61	1	1	4213
ytjB		putative inner membrane protein Smp	61	61	1	1	5808
cobD_1		Cobalamin biosynthesis protein CobD	61	61	1	1	4053
group_3291		hypothetical protein	61	61	1	1	5706
group_3292	cynR_3	HTH-type transcriptional regulator CynR	61	61	1	1	3389
srlR_1		Glucitol operon repressor	61	61	1	1	3911
znuC		Zinc import ATP-binding protein ZnuC	61	61	1	1	3484
nemA		N-ethylmaleimide reductase	61	61	1	1	3097
ptsO		Phosphocarrier protein NPr	61	61	1	1	5221
rplN		50S ribosomal protein L14	61	61	1	1	5080
group_3298		hypothetical protein	61	61	1	1	2251
group_3299		hypothetical protein	61	61	1	1	1393
group_330		hypothetical protein	61	61	1	1	1462
group_3300		hypothetical protein	61	61	1	1	2902
fdnI		Formate dehydrogenase, nitrate-inducible, cytochrome b556(Fdn) subunit	61	61	1	1	2969
yiaB		Inner membrane protein YiaB	61	61	1	1	1771
kefF_1		Glutathione-regulated potassium-efflux system ancillary protein KefF	61	61	1	1	5865
group_3304		hypothetical protein	61	61	1	1	521
group_3305		hypothetical protein	61	61	1	1	2680
def		Peptide deformylase	61	61	1	1	5103
trkA		Trk system potassium uptake protein TrkA	61	61	1	1	5100
pheS		Phenylalanine--tRNA ligase alpha subunit	61	61	1	1	3282
group_3309		hypothetical protein	61	61	1	1	4137
group_331		hypothetical protein	61	61	1	1	1470
tatD		3'-5' ssDNA/RNA exonuclease TatD	61	61	1	1	2162
iolE_2		Inosose dehydratase	61	61	1	1	39
glpX		Fructose-1,6-bisphosphatase 1 class 2	61	61	1	1	1845
rlpA		Endolytic peptidoglycan transglycosylase RlpA	61	61	1	1	253
crnA		Creatinine amidohydrolase	61	61	1	1	3143
group_3315		hypothetical protein	61	61	1	1	3895
paaF		2,3-dehydroadipyl-CoA hydratase	61	61	1	1	1262
ydjG		NADH-specific methylglyoxal reductase	61	61	1	1	856
erfK		putative L,D-transpeptidase ErfK/SrfK	61	61	1	1	2386
group_3319		hypothetical protein	61	61	1	1	1847
selU		tRNA 2-selenouridine synthase	61	61	1	1	1494
bepA_1		Beta-barrel assembly-enhancing protease	61	61	1	1	3608
rsfS		Ribosomal silencing factor RsfS	61	61	1	1	257
lrp_3		Leucine-responsive regulatory protein	61	61	1	1	1293
ttcA		tRNA-cytidine(32) 2-sulfurtransferase	61	61	1	1	1285
dcuR		Transcriptional regulatory protein DcuR	61	61	1	1	1185
decR		DNA-binding transcriptional activator DecR	61	61	1	1	1560
group_3326		hypothetical protein	61	61	1	1	946
btuC		Vitamin B12 import system permease protein BtuC	61	61	1	1	3275
opgE		Phosphoethanolamine transferase OpgE	61	61	1	1	413
cyoC		Cytochrome bo(3) ubiquinol oxidase subunit 3	61	61	1	1	1578
tesA		Thioesterase 1/protease 1/lysophospholipase L1	61	61	1	1	1498
group_3330		hypothetical protein	61	61	1	1	1834
ssuA_3		Putative aliphatic sulfonates-binding protein	61	61	1	1	3212
tdcC		Threonine/serine transporter TdcC	61	61	1	1	3403
tauD		Alpha-ketoglutarate-dependent taurine dioxygenase	61	61	1	1	1657
ulaD		3-keto-L-gulonate-6-phosphate decarboxylase UlaD	61	61	1	1	5563
cdaR_2		Carbohydrate diacid regulator	61	61	1	1	6002
betB_1		NAD/NADP-dependent betaine aldehyde dehydrogenase	61	61	1	1	170
umuC_3		Protein UmuC	61	61	1	1	832
group_3338		hypothetical protein	61	61	1	1	567
group_3339		hypothetical protein	61	61	1	1	4969
lon_2		Lon protease	61	61	1	1	1569
group_3340		hypothetical protein	61	61	1	1	5788
group_3341		hypothetical protein	61	61	1	1	1471
group_3342		hypothetical protein	61	61	1	1	3287
yaeQ		putative protein YaeQ	61	61	1	1	6029
macB		Macrolide export ATP-binding/permease protein MacB	61	61	1	1	531
dmlR_15		HTH-type transcriptional regulator DmlR	61	61	1	1	2924
ogl		Oligogalacturonate lyase	61	61	1	1	4121
group_3347		hypothetical protein	61	61	1	1	5109
fumC		Fumarate hydratase class II	61	61	1	1	1219
metE		5-methyltetrahydropteroyltriglutamate--homocysteine methyltransferase	61	61	1	1	2152
sbmA		Peptide antibiotic transporter SbmA	61	61	1	1	1652
group_3350		hypothetical protein	61	61	1	1	4067
licC_5		Lichenan permease IIC component	61	61	1	1	5621
ppiB		Peptidyl-prolyl cis-trans isomerase B	61	61	1	1	1489
rpe		Ribulose-phosphate 3-epimerase	61	61	1	1	5030
group_3354		hypothetical protein	61	61	1	1	3870
argG		Argininosuccinate synthase	61	61	1	1	5256
hycE		Formate hydrogenlyase subunit 5	61	61	1	1	3927
ribC		Riboflavin synthase	61	61	1	1	3110
paaI		Acyl-coenzyme A thioesterase PaaI	61	61	1	1	1259
group_3359		hypothetical protein	61	61	1	1	1804
sorB_1		putative phosphotransferase enzyme IIB component	61	61	1	1	5772
group_3360		hypothetical protein	61	61	1	1	3173
tcyP		L-cystine uptake protein TcyP	61	61	1	1	897
mnmE		tRNA modification GTPase MnmE	61	61	1	1	1955
group_3363		hypothetical protein	61	61	1	1	5792
oadB		Oxaloacetate decarboxylase beta chain	61	61	1	1	5852
group_3365		hypothetical protein	61	61	1	1	72
ilvD		Dihydroxy-acid dehydratase	61	61	1	1	2098
cbiF		Cobalt-precorrin-4 C(11)-methyltransferase	61	61	1	1	4048
group_3368		hypothetical protein	61	61	1	1	800
group_3369		hypothetical protein	61	61	1	1	803
deoC_1		Deoxyribose-phosphate aldolase	61	61	1	1	5803
yagG_2		Putative glycoside/cation symporter YagG	61	61	1	1	3502
aroH		Phospho-2-dehydro-3-deoxyheptonate aldolase, Trp-sensitive	61	61	1	1	3268
group_3372		hypothetical protein	61	61	1	1	154
group_3373		hypothetical protein	61	61	1	1	3859
yehY		Glycine betaine uptake system permease protein YehY	61	61	1	1	2566
ycdY		Chaperone protein YcdY	61	61	1	1	716
manZ_2		PTS system mannose-specific EIID component	61	61	1	1	5774
thiL		Thiamine-monophosphate kinase	61	61	1	1	1601
potF		Putrescine-binding periplasmic protein	61	61	1	1	503
accB		Biotin carboxyl carrier protein of acetyl-CoA carboxylase	61	61	1	1	5181
citC		[Citrate [pro-3S]-lyase] ligase	61	61	1	1	5856
fabF_2		3-oxoacyl-[acyl-carrier-protein] synthase 2	61	61	1	1	2876
appY		HTH-type transcriptional regulator AppY	61	61	1	1	613
ppnN		Pyrimidine/purine nucleotide 5'-monophosphate nucleosidase	61	61	1	1	4007
gltI		Glutamate/aspartate import solute-binding protein	61	61	1	1	269
panB		3-methyl-2-oxobutanoate hydroxymethyltransferase	61	61	1	1	5966
uspF		Universal stress protein F	61	61	1	1	1284
group_3386		hypothetical protein	61	61	1	1	1056
group_3387		hypothetical protein	61	61	1	1	111
ttuD		Putative hydroxypyruvate reductase	61	61	1	1	917
fabG_1		3-oxoacyl-[acyl-carrier-protein] reductase FabG	61	61	1	1	3851
group_339		hypothetical protein	61	61	1	1	3202
adh1		Long-chain-alcohol dehydrogenase 1	61	61	1	1	1119
rbsC_4		Ribose import permease protein RbsC	61	61	1	1	1992
group_3392		hypothetical protein	61	61	1	1	3040
pgrR_2		HTH-type transcriptional regulator PgrR	61	61	1	1	3010
pcpR_2		PCP degradation transcriptional activation protein	61	61	1	1	2109
rraB		Regulator of ribonuclease activity B	61	61	1	1	5636
feuC		Iron-uptake system permease protein FeuC	61	61	1	1	3204
sorB_2		PTS system sorbose-specific EIIB component	61	61	1	1	17
rluA_1		Dual-specificity RNA pseudouridine synthase RluA	61	61	1	1	5879
nuoM		NADH-quinone oxidoreductase subunit M	61	61	1	1	2665
group_340		hypothetical protein	61	61	1	1	5567
group_3400		hypothetical protein	61	61	1	1	5268
cyoD		Cytochrome bo(3) ubiquinol oxidase subunit 4	61	61	1	1	1579
lysN_1		2-aminoadipate transaminase	61	61	1	1	5425
lldD_2		L-lactate dehydrogenase	61	61	1	1	3248
hdfR_4		HTH-type transcriptional regulator HdfR	61	61	1	1	3139
yejM		Inner membrane protein YejM	61	61	1	1	2623
dgcP		Diguanylate cyclase DgcP	61	61	1	1	819
group_3407		hypothetical protein	61	61	1	1	1371
xylA_1		Xylose isomerase	61	61	1	1	1773
sdhE		FAD assembly factor SdhE	61	61	1	1	4180
metQ_3		D-methionine-binding lipoprotein MetQ	61	61	1	1	1090
ispH		4-hydroxy-3-methylbut-2-enyl diphosphate reductase	61	61	1	1	5845
glnH_3		Glutamine-binding periplasmic protein	61	61	1	1	3201
yfbR		5'-deoxynucleotidase YfbR	61	61	1	1	2679
metAS		Homoserine O-succinyltransferase	61	61	1	1	2208
group_3415		hypothetical protein	61	61	1	1	3876
group_3416		NADH oxidase	61	61	1	1	5898
yjfF		Inner membrane ABC transporter permease protein YjfF	61	61	1	1	5596
nuoN		NADH-quinone oxidoreductase subunit N	61	61	1	1	2664
group_3419		hypothetical protein	61	61	1	1	2449
group_3420		hypothetical protein	61	61	1	1	5476
cspC		Cold shock-like protein CspC	61	61	1	1	3450
chiP		Chitoporin	61	61	1	1	284
baeS		Signal transduction histidine-protein kinase BaeS	61	61	1	1	2529
basR		Transcriptional regulatory protein BasR	61	61	1	1	375
degS		Serine endoprotease DegS	61	61	1	1	5203
pulA		Pullulanase	61	61	1	1	5987
bglA_3		6-phospho-beta-glucosidase BglA	61	61	1	1	4185
group_3428		hypothetical protein	61	61	1	1	1426
ycaC		putative hydrolase YcaC	61	61	1	1	711
hisQ_1		Histidine transport system permease protein HisQ	61	61	1	1	2695
isfD		Sulfoacetaldehyde reductase	61	61	1	1	161
norR_4		Anaerobic nitric oxide reductase transcription regulator NorR	61	61	1	1	5770
kefF_2		Glutathione-regulated potassium-efflux system ancillary protein KefF	61	61	1	1	4166
yhjJ		Protein YhjJ	61	61	1	1	4911
nrdB		Ribonucleoside-diphosphate reductase 1 subunit beta	61	61	1	1	2640
metJ		Met repressor	61	61	1	1	2067
nrdF		Ribonucleoside-diphosphate reductase 2 subunit beta	61	61	1	1	3880
sthA		Soluble pyridine nucleotide transhydrogenase	61	61	1	1	2086
nasA		Nitrate reductase	61	61	1	1	3325
group_344		hypothetical protein	61	61	1	1	5675
fadL		Long-chain fatty acid transport protein	61	61	1	1	2723
lhpD		Delta(1)-pyrroline-2-carboxylate/Delta(1)-piperideine-2-carboxylate reductase	61	61	1	1	5756
argB		Acetylglutamate kinase	61	61	1	1	2083
tesB		Acyl-CoA thioesterase 2	61	61	1	1	1555
glpE_1		Thiosulfate sulfurtransferase GlpE	61	61	1	1	3217
ghrB		Glyoxylate/hydroxypyruvate reductase B	61	61	1	1	4873
zraP		Zinc resistance-associated protein	61	61	1	1	2201
tsaD		tRNA N6-adenosine threonylcarbamoyltransferase	61	61	1	1	5366
group_3448		hypothetical protein	61	61	1	1	5736
rsxC_1		Ion-translocating oxidoreductase complex subunit C	61	61	1	1	4072
damX		Cell division protein DamX	61	61	1	1	5028
agaC		N-acetylgalactosamine permease IIC component 1	61	61	1	1	5773
ispU		Ditrans,polycis-undecaprenyl-diphosphate synthase ((2E,6E)-farnesyl-diphosphate specific)	61	61	1	1	6012
rrrD_1		Lysozyme RrrD	61	61	1	1	142
cbiC		Cobalt-precorrin-8 methylmutase	61	61	1	1	4052
group_3454		hypothetical protein	61	61	1	1	1461
group_3455		hypothetical protein	61	61	1	1	3174
scrY_1		Sucrose porin	61	61	1	1	3940
slyB		Outer membrane lipoprotein SlyB	61	61	1	1	3087
helD		DNA helicase IV	61	61	1	1	607
cyaA		Adenylate cyclase	61	61	1	1	2132
greB		Transcription elongation factor GreB	61	61	1	1	5012
exoX		Exodeoxyribonuclease 10	61	61	1	1	3471
lamB_2		Maltoporin	61	61	1	1	1537
group_3462		hypothetical protein	61	61	1	1	2232
group_3463		hypothetical protein	61	61	1	1	5054
group_3464		hypothetical protein	61	61	1	1	5606
group_3465		hypothetical protein	61	61	1	1	1912
scoB		putative succinyl-CoA:3-ketoacid coenzyme A transferase subunit B	61	61	1	1	3153
yliI		Aldose sugar dehydrogenase YliI	61	61	1	1	440
dkgA		2,5-diketo-D-gluconic acid reductase A	61	61	1	1	5409
rplL		50S ribosomal protein L7/L12	61	61	1	1	2181
livK		Leucine-specific-binding protein	61	61	1	1	4967
ileS		Isoleucine--tRNA ligase	61	61	1	1	5842
malE		Maltose/maltodextrin-binding periplasmic protein	61	61	1	1	2239
hslJ		Heat shock protein HslJ	61	61	1	1	1279
cvpA		Colicin V production protein	61	61	1	1	2700
group_3474		hypothetical protein	61	61	1	1	2867
tam		Trans-aconitate 2-methyltransferase	61	61	1	1	1099
group_3476		hypothetical protein	61	61	1	1	4220
truA		tRNA pseudouridine synthase A	61	61	1	1	2705
gltJ_2		Glutamate/aspartate import permease protein GltJ	61	61	1	1	1674
group_3479		hypothetical protein	61	61	1	1	5493
group_348		hypothetical protein	61	61	1	1	4955
group_3480		hypothetical protein	61	61	1	1	2583
eutQ		Ethanolamine utilization protein EutQ	61	61	1	1	3586
aroG		Phospho-2-dehydro-3-deoxyheptonate aldolase, Phe-sensitive	61	61	1	1	334
fadH		2,4-dienoyl-CoA reductase	61	61	1	1	5328
fim		Fimbrial subunit type 1	61	61	1	1	4143
acrA		Multidrug efflux pump subunit AcrA	61	61	1	1	1526
pyrG_1		CTP synthase	61	61	1	1	3993
acnA		Aconitate hydratase A	61	61	1	1	935
astD_3		N-succinylglutamate 5-semialdehyde dehydrogenase	61	61	1	1	882
ubiJ_2		Ubiquinone biosynthesis accessory factor UbiJ	61	61	1	1	2157
ptsJ		Vitamin B6 salvage pathway transcriptional repressor PtsJ	61	61	1	1	3559
bamE		Outer membrane protein assembly factor BamE	61	61	1	1	3788
fadI		3-ketoacyl-CoA thiolase FadI	61	61	1	1	2721
nifJ		Pyruvate-flavodoxin oxidoreductase	61	61	1	1	1281
ssuC_2		Putative aliphatic sulfonates transport permease protein SsuC	61	61	1	1	1658
hisD		Histidinol dehydrogenase	61	61	1	1	2470
pabA		Aminodeoxychorismate synthase component 2	61	61	1	1	5042
yahK		Aldehyde reductase YahK	61	61	1	1	1868
cmpR_1		HTH-type transcriptional activator CmpR	61	61	1	1	2677
entA		2,3-dihydro-2,3-dihydroxybenzoate dehydrogenase	61	61	1	1	200
btuD_2		Vitamin B12 import ATP-binding protein BtuD	61	61	1	1	345
ftsA_1		Cell division protein FtsA	61	61	1	1	3580
group_3500		hypothetical protein	61	61	1	1	4188
group_3501		hypothetical protein	61	61	1	1	529
yrdA_1		Protein YrdA	61	61	1	1	1255
aspA		Aspartate ammonia-lyase	61	61	1	1	5502
group_3504		hypothetical protein	61	61	1	1	6069
lon_1		Lon protease	61	61	1	1	600
aceA		Isocitrate lyase	61	61	1	1	2210
group_3507	dmlR_14	HTH-type transcriptional regulator DmlR	61	61	1	1	2879
group_3508		hypothetical protein	61	61	1	1	5443
uhpT		Hexose-6-phosphate:phosphate antiporter	61	61	1	1	1914
yfiC		tRNA1(Val) (adenine(37)-N6)-methyltransferase	61	61	1	1	3753
aaeB_2		p-hydroxybenzoic acid efflux pump subunit AaeB	61	61	1	1	3092
selA		L-seryl-tRNA(Sec) selenium transferase	61	61	1	1	1783
aaaT		L-amino acid N-acetyltransferase AaaT	61	61	1	1	4981
aspS		Aspartate--tRNA ligase	61	61	1	1	3491
ilvB_2		Acetolactate synthase isozyme 1 large subunit	61	61	1	1	4212
group_3515		hypothetical protein	61	61	1	1	481
ybdO_1		putative HTH-type transcriptional regulator YbdO	61	61	1	1	235
murF		UDP-N-acetylmuramoyl-tripeptide--D-alanyl-D-alanine ligase	61	61	1	1	5912
ompX		Outer membrane protein X	61	61	1	1	412
hmuU_2		Hemin transport system permease protein HmuU	61	61	1	1	3255
mlrA		HTH-type transcriptional regulator MlrA	61	61	1	1	5697
group_3521		Deacetylase	61	61	1	1	5609
agp_2		Glucose-1-phosphatase	61	61	1	1	214
ascG_1		HTH-type transcriptional regulator AscG	61	61	1	1	3919
pduC		Propanediol dehydratase large subunit	61	61	1	1	4059
bglH_1		Aryl-phospho-beta-D-glucosidase BglH	61	61	1	1	3921
group_3526		hypothetical protein	61	61	1	1	3962
rsmC		Ribosomal RNA small subunit methyltransferase C	61	61	1	1	5793
carA_1		Carbamoyl-phosphate synthase small chain	61	61	1	1	5862
yibN		putative protein YibN	61	61	1	1	1800
group_3530		hypothetical protein	61	61	1	1	5557
group_3531		hypothetical protein	61	61	1	1	5726
ufaA1		Tuberculostearic acid methyltransferase UfaA1	61	61	1	1	5692
nuoL		NADH-quinone oxidoreductase subunit L	61	61	1	1	2666
paaG		1,2-epoxyphenylacetyl-CoA isomerase	61	61	1	1	1261
lspA		Lipoprotein signal peptidase	61	61	1	1	5843
pduD_1		Propanediol dehydratase medium subunit	61	61	1	1	4060
yhdT		putative membrane protein YhdT	61	61	1	1	5179
pdeK		putative cyclic di-GMP phosphodiesterase PdeK	61	61	1	1	4909
moxC		Putative monooxygenase MoxC	61	61	1	1	3006
group_3540		hypothetical protein	61	61	1	1	119
mpl		UDP-N-acetylmuramate--L-alanyl-gamma-D-glutamyl-meso-2,6-diaminoheptandioate ligase	61	61	1	1	5598
yjiE		HTH-type transcriptional regulator YjiE	61	61	1	1	3395
group_3543		hypothetical protein	61	61	1	1	5418
feoB		Fe(2+) transporter FeoB	61	61	1	1	5009
yajO_3		1-deoxyxylulose-5-phosphate synthase YajO	61	61	1	1	1028
group_3546		hypothetical protein	61	61	1	1	128
nfdA_2		N-substituted formamide deformylase	61	61	1	1	3016
mlaD		Intermembrane phospholipid transport system binding protein MlaD	61	61	1	1	5234
fucA		L-fuculose phosphate aldolase	61	61	1	1	4022
citE		Citrate lyase subunit beta	61	61	1	1	5858
group_3551		hypothetical protein	61	61	1	1	1484
pduE_2		Propanediol dehydratase small subunit	61	61	1	1	5352
rplD		50S ribosomal protein L4	61	61	1	1	5071
htrE_2		Outer membrane usher protein HtrE	61	61	1	1	91
smf-1		Major fimbrial subunit SMF-1	61	61	1	1	93
sodB		Superoxide dismutase [Fe]	61	61	1	1	3103
rplX		50S ribosomal protein L24	61	61	1	1	5081
yofA_1		HTH-type transcriptional regulator YofA	61	61	1	1	3622
qseG		Quorum-sensing regulator protein G	61	61	1	1	3733
yqeG		Inner membrane transport protein YqeG	61	61	1	1	4126
nudC		NADH pyrophosphatase	61	61	1	1	2195
tdcD		Propionate kinase	61	61	1	1	3402
ybdM		putative protein YbdM	61	61	1	1	233
pcaB		3-carboxy-cis,cis-muconate cycloisomerase	61	61	1	1	1193
yihX		Alpha-D-glucose 1-phosphate phosphatase YihX	61	61	1	1	2013
nimT		2-nitroimidazole transporter	61	61	1	1	824
nuoI		NADH-quinone oxidoreductase subunit I	61	61	1	1	2669
rhtB		Homoserine/homoserine lactone efflux protein	61	61	1	1	2147
jefA_1		Drug efflux pump JefA	61	61	1	1	3970
gltA_2		Citrate synthase	61	61	1	1	96
malF		Maltose/maltodextrin transport system permease protein MalF	61	61	1	1	2238
dctA_2		Aerobic C4-dicarboxylate transport protein	61	61	1	1	4910
group_3573		hypothetical protein	61	61	1	1	3149
alsT		Amino-acid carrier protein AlsT	61	61	1	1	5829
mtnB		Methylthioribulose-1-phosphate dehydratase	61	61	1	1	221
pcaG		Protocatechuate 3,4-dioxygenase alpha chain	61	61	1	1	3057
nagA		N-acetylglucosamine-6-phosphate deacetylase	61	61	1	1	279
group_3578		hypothetical protein	61	61	1	1	2934
gap_2		Glyceraldehyde-3-phosphate dehydrogenase	61	61	1	1	1031
hpaB		4-hydroxyphenylacetate 3-monooxygenase oxygenase component	61	61	1	1	5743
rpmB		50S ribosomal protein L28	61	61	1	1	1823
ghrA_2		Glyoxylate/hydroxypyruvate reductase A	61	61	1	1	714
pdeC		putative cyclic di-GMP phosphodiesterase PdeC	61	61	1	1	2278
ydfK_1		putative membrane protein YdfK	61	61	1	1	4252
plsC		1-acyl-sn-glycerol-3-phosphate acyltransferase	61	61	1	1	5405
pgpA		Phosphatidylglycerophosphatase A	61	61	1	1	1600
ybiI_2		putative protein YbiI	61	61	1	1	458
group_3588		hypothetical protein	61	61	1	1	3548
dcuB		Anaerobic C4-dicarboxylate transporter DcuB	61	61	1	1	2184
lpxM		Lipid A biosynthesis myristoyltransferase	61	61	1	1	3481
gamA		putative glucosamine-6-phosphate deaminase 2	61	61	1	1	1963
glyS		Glycine--tRNA ligase beta subunit	61	61	1	1	1766
gsiD_2		Glutathione transport system permease protein GsiD	61	61	1	1	3128
group_3593		hypothetical protein	61	61	1	1	4224
malI		Maltose regulon regulatory protein MalI	61	61	1	1	1223
group_3595		Polyphosphate:ADP phosphotransferase 3	61	61	1	1	2968
tsf		Elongation factor Ts	61	61	1	1	6008
trmH		tRNA (guanosine(18)-2'-O)-methyltransferase	61	61	1	1	1843
dusA		tRNA-dihydrouridine(20/20a) synthase	61	61	1	1	2252
group_3599		hypothetical protein	61	61	1	1	3585
nhaB		Na(+)/H(+) antiporter NhaB	61	61	1	1	3422
pcaK_3		4-hydroxybenzoate transporter PcaK	61	61	1	1	1588
group_3601		hypothetical protein	61	61	1	1	5472
speB		Agmatinase	61	61	1	1	4227
nrtD		Nitrate import ATP-binding protein NrtD	61	61	1	1	3327
yifK		putative transport protein YifK	61	61	1	1	2127
gcd		Quinoprotein glucose dehydrogenase	61	61	1	1	5957
oleD		2-alkyl-3-oxoalkanoate reductase	61	61	1	1	520
pdxA		4-hydroxythreonine-4-phosphate dehydrogenase	61	61	1	1	5871
glpF_2		Glycerol uptake facilitator protein	61	61	1	1	1854
group_3609		hypothetical protein	61	61	1	1	5450
group_361		hypothetical protein	61	61	1	1	3386
group_3610		hypothetical protein	61	61	1	1	451
group_3611		HTH-type transcriptional regulator	61	61	1	1	1897
btuD_3		Vitamin B12 import ATP-binding protein BtuD	61	61	1	1	3145
lyx_1		L-xylulose/3-keto-L-gulonate kinase	61	61	1	1	222
cynR_3		HTH-type transcriptional regulator CynR	61	61	1	1	3151
pepN		Aminopeptidase N	61	61	1	1	585
artP		Arginine transport ATP-binding protein ArtP	61	61	1	1	515
pgtP		Phosphoglycerate transporter protein	61	61	1	1	1019
glpE_2		Thiosulfate sulfurtransferase GlpE	61	61	1	1	4997
crr		PTS system glucose-specific EIIA component	61	61	1	1	3556
ndmA		Methylxanthine N1-demethylase NdmA	61	61	1	1	1082
group_3620		hypothetical protein	61	61	1	1	1355
group_3621		hypothetical protein	61	61	1	1	4972
chaB		Putative cation transport regulator ChaB	61	61	1	1	3334
artQ_2		Arginine transport system permease protein ArtQ	61	61	1	1	3200
group_3624		hypothetical protein	61	61	1	1	3211
ydgH		Protein YdgH	61	61	1	1	1211
maa		Maltose O-acetyltransferase	61	61	1	1	1530
cueR		HTH-type transcriptional regulator CueR	61	61	1	1	1505
group_3628		hypothetical protein	61	61	1	1	2856
group_3629	rhaS_4	HTH-type transcriptional activator RhaS	61	61	1	1	3102
marR		Multiple antibiotic resistance protein MarR	61	61	1	1	1129
mntB_5		Manganese transport system membrane protein MntB	61	61	1	1	3950
btsR		Transcriptional regulatory protein BtsR	61	61	1	1	2561
ubiF		3-demethoxyubiquinol 3-hydroxylase	61	61	1	1	275
ushA		Protein UshA	61	61	1	1	1509
bfr		Bacterioferritin	61	61	1	1	5067
yecS_3		L-cystine transport system permease protein YecS	61	61	1	1	2862
nuoG		NADH-quinone oxidoreductase subunit G	61	61	1	1	2671
mdtO		Multidrug resistance protein MdtO	61	61	1	1	4155
epmC		Elongation factor P hydroxylase	61	61	1	1	2713
atsA		Arylsulfatase	61	61	1	1	53
artI		Putative ABC transporter arginine-binding protein 2	61	61	1	1	514
dsbA_2		Thiol:disulfide interchange protein DsbA	61	61	1	1	2003
pduD_2		Propanediol dehydratase medium subunit	61	61	1	1	5351
garR		2-hydroxy-3-oxopropionate reductase	61	61	1	1	5299
group_3644		hypothetical protein	61	61	1	1	1833
leuD1		3-isopropylmalate dehydratase small subunit 1	61	61	1	1	5899
yhdG		putative amino acid permease YhdG	61	61	1	1	1663
group_3647		hypothetical protein	61	61	1	1	2852
norW_1		Nitric oxide reductase FlRd-NAD(+) reductase	61	61	1	1	3915
emrA_1		Multidrug export protein EmrA	61	61	1	1	3887
mngA		PTS system 2-O-alpha-mannosyl-D-glycerate-specific EIIABC component	61	61	1	1	2841
eno		Enolase	61	61	1	1	3992
oprD		Porin D	61	61	1	1	4211
glnL		Sensory histidine kinase/phosphatase NtrB	61	61	1	1	2010
yegT		Putative nucleoside transporter YegT	61	61	1	1	40
murQ_1		N-acetylmuramic acid 6-phosphate etherase	61	61	1	1	1886
aroC		Chorismate synthase	61	61	1	1	2716
group_3657		hypothetical protein	61	61	1	1	1385
ortT		Orphan toxin OrtT	61	61	1	1	3027
uvrC		UvrABC system protein C	61	61	1	1	3520
chbA_3		PTS system N,N'-diacetylchitobiose-specific EIIA component	61	61	1	1	891
nepI_2		Purine ribonucleoside efflux pump NepI	61	61	1	1	1403
ygfA		5-formyltetrahydrofolate cyclo-ligase	61	61	1	1	4199
mamB		Magnetosome protein MamB	61	61	1	1	2932
rpmE		50S ribosomal protein L31	61	61	1	1	2066
intA_3		Prophage integrase IntA	61	61	1	1	5664
ybhR_1		putative multidrug ABC transporter permease YbhR	61	61	1	1	388
nagZ		Beta-hexosaminidase	61	61	1	1	762
group_3667		hypothetical protein	61	61	1	1	6095
group_3668		hypothetical protein	61	61	1	1	1183
group_3669		hypothetical protein	61	61	1	1	5954
rafR		HTH-type transcriptional regulator RafR	61	61	1	1	2037
speG		Spermidine N(1)-acetyltransferase	61	61	1	1	1151
ydgC		Inner membrane protein YdgC	61	61	1	1	1214
mrdA_1		Peptidoglycan D,D-transpeptidase MrdA	61	61	1	1	255
btuR		Corrinoid adenosyltransferase	61	61	1	1	928
kefC_2		Glutathione-regulated potassium-efflux system protein KefC	61	61	1	1	5866
trpC		Tryptophan biosynthesis protein TrpCF	61	61	1	1	920
glpT_1		Glycerol-3-phosphate transporter	61	61	1	1	2643
yagG_1		Putative glycoside/cation symporter YagG	61	61	1	1	3510
blc_1		Outer membrane lipoprotein Blc	61	61	1	1	5526
group_3679		hypothetical protein	61	61	1	1	6077
group_368		hypothetical protein	61	61	1	1	2016
thlA_1		Acetyl-CoA acetyltransferase	61	61	1	1	4123
group_3681		hypothetical protein	61	61	1	1	4183
group_3682		hypothetical protein	61	61	1	1	4102
nagD		Ribonucleotide monophosphatase NagD	61	61	1	1	277
trxC		Thioredoxin 2	61	61	1	1	3758
group_3685		hypothetical protein	61	61	1	1	1228
dadA_2		D-amino acid dehydrogenase	61	61	1	1	3419
murQ_2		N-acetylmuramic acid 6-phosphate etherase	61	61	1	1	1182
corA		Magnesium transport protein CorA	61	61	1	1	2140
group_3689		hypothetical protein	61	61	1	1	3254
pspA_2		Phosphoserine phosphatase 1	61	61	1	1	2888
group_3690		hypothetical protein	61	61	1	1	1458
hslU		ATP-dependent protease ATPase subunit HslU	61	61	1	1	2061
aroE_2		Shikimate dehydrogenase (NADP(+))	61	61	1	1	5108
dsbE		Thiol:disulfide interchange protein DsbE	61	61	1	1	3177
entE		Enterobactin synthase component E	61	61	1	1	198
talB		Transaldolase B	61	61	1	1	5830
group_3696		hypothetical protein	61	61	1	1	795
group_3697		hypothetical protein	61	61	1	1	37
yojI		ABC transporter ATP-binding/permease protein YojI	61	61	1	1	2629
dsbC		Thiol:disulfide interchange protein DsbC	61	61	1	1	4176
group_370		hypothetical protein	61	61	1	1	2891
rppH_2		RNA pyrophosphohydrolase	61	61	1	1	1871
nikR		Nickel-responsive regulator	61	61	1	1	4933
phnV_2		Putative 2-aminoethylphosphonate transport system permease protein PhnV	61	61	1	1	1902
bdcR		HTH-type transcriptional repressor BdcR	61	61	1	1	1310
bioF		8-amino-7-oxononanoate synthase	61	61	1	1	368
iscA		Iron-binding protein IscA	61	61	1	1	3713
cbs		Putative cystathionine beta-synthase	61	61	1	1	5432
serS		Serine--tRNA ligase	61	61	1	1	544
umuD_2		Protein UmuD	61	61	1	1	831
bcr_1		Bicyclomycin resistance protein	61	61	1	1	2613
dgcM		Diguanylate cyclase DgcM	61	61	1	1	2897
gor		Glutathione reductase	61	61	1	1	4922
hiuH		5-hydroxyisourate hydrolase	61	61	1	1	98
accA		Acetyl-coenzyme A carboxylase carboxyl transferase subunit alpha	61	61	1	1	6023
uraA		Uracil permease	61	61	1	1	3612
group_3714		hypothetical protein	61	61	1	1	1098
pucM		5-hydroxyisourate hydrolase	61	61	1	1	1077
group_3716		hypothetical protein	61	61	1	1	5279
ytfE		Iron-sulfur cluster repair protein YtfE	61	61	1	1	5575
cdh		CDP-diacylglycerol pyrophosphatase	61	61	1	1	1851
accC		Biotin carboxylase	61	61	1	1	5180
epsL		Type II secretion system protein L	61	61	1	1	5977
fumB		Fumarate hydratase class I, anaerobic	61	61	1	1	1189
yiaD		putative lipoprotein YiaD	61	61	1	1	4878
group_3722		hypothetical protein	61	61	1	1	5324
group_3723		hypothetical protein	61	61	1	1	473
glaH		Glutarate 2-hydroxylase	61	61	1	1	6076
ipdC		Indole-3-pyruvate decarboxylase	61	61	1	1	2736
rsmA		Ribosomal RNA small subunit methyltransferase A	61	61	1	1	5870
codA_1		Cytosine deaminase	61	61	1	1	218
potA_2		Spermidine/putrescine import ATP-binding protein PotA	61	61	1	1	782
rbsA_4		Ribose import ATP-binding protein RbsA	61	61	1	1	2044
fhuA_2		Ferrichrome outer membrane transporter/phage receptor	61	61	1	1	5990
nrdH		Glutaredoxin-like protein NrdH	61	61	1	1	3877
scrK		Fructokinase	61	61	1	1	67
group_3732		hypothetical protein	61	61	1	1	1625
gbuA		Guanidinobutyrase	61	61	1	1	3844
ilvM		Acetolactate synthase isozyme 2 small subunit	61	61	1	1	2096
group_3735		hypothetical protein	61	61	1	1	499
rffH_1		Glucose-1-phosphate thymidylyltransferase 2	61	61	1	1	2120
rplC		50S ribosomal protein L3	61	61	1	1	5070
group_3738		hypothetical protein	61	61	1	1	5579
nadC		Nicotinate-nucleotide pyrophosphorylase [carboxylating]	61	61	1	1	5933
nlpE		Lipoprotein NlpE	61	61	1	1	6031
group_3740		hypothetical protein	61	61	1	1	1478
dmsC_2		Anaerobic dimethyl sulfoxide reductase chain C	61	61	1	1	1157
rlmD		23S rRNA (uracil(1939)-C(5))-methyltransferase RlmD	61	61	1	1	3996
yihG		putative acyltransferase YihG	61	61	1	1	2004
secF		Protein translocase subunit SecF	61	61	1	1	1610
dmlR_2		HTH-type transcriptional regulator DmlR	61	61	1	1	3969
group_3746		hypothetical protein	61	61	1	1	6092
rnc		Ribonuclease 3	61	61	1	1	3745
clsB_1		Cardiolipin synthase B	61	61	1	1	385
qorA		Quinone oxidoreductase 1	61	61	1	1	2254
group_375		hypothetical protein	61	61	1	1	2415
cbiK		Sirohydrochlorin cobaltochelatase	61	61	1	1	4044
group_3751		hypothetical protein	61	61	1	1	1551
hldD		ADP-L-glycero-D-manno-heptose-6-epimerase	61	61	1	1	1807
dgoK1_2		putative 2-dehydro-3-deoxygalactonokinase DgoK1	61	61	1	1	5761
ecpE_2		putative fimbrial chaperone EcpE	61	61	1	1	35
kdpB		Potassium-transporting ATPase ATP-binding subunit	61	61	1	1	297
paaA		1,2-phenylacetyl-CoA epoxidase, subunit A	61	61	1	1	1267
exbD		Biopolymer transport protein ExbD	61	61	1	1	5415
group_3758		hypothetical protein	61	61	1	1	1017
ddlA		D-alanine--D-alanine ligase A	61	61	1	1	1648
group_3760		hypothetical protein	61	61	1	1	3532
hxpB_1		Hexitol phosphatase B	61	61	1	1	2539
yfcG		Disulfide-bond oxidoreductase YfcG	61	61	1	1	2689
tdcB		L-threonine dehydratase catabolic TdcB	61	61	1	1	3404
creD		Inner membrane protein CreD	61	61	1	1	5821
group_3765		hypothetical protein	61	61	1	1	469
group_3766		hypothetical protein	61	61	1	1	3003
leuA_1		2-isopropylmalate synthase	61	61	1	1	3889
xylG_2		Xylose import ATP-binding protein XylG	61	61	1	1	1775
rarA		Replication-associated recombination protein A	61	61	1	1	543
btuD_6		Vitamin B12 import ATP-binding protein BtuD	61	61	1	1	2273
menH_1		2-succinyl-6-hydroxy-2,4-cyclohexadiene-1-carboxylate synthase	61	61	1	1	2659
eco		Ecotin	61	61	1	1	2625
iprA_3		Inhibitor of hydrogen peroxide resistance	61	61	1	1	66
rpsH		30S ribosomal protein S8	61	61	1	1	5084
acsAB		Cellulose synthase 1	61	61	1	1	4895
scrY_3		Sucrose porin	61	61	1	1	68
glnB		Nitrogen regulatory protein P-II	61	61	1	1	3731
lsrF_1		3-hydroxy-5-phosphonooxypentane-2,4-dione thiolase	61	61	1	1	5335
gmhB		D-glycero-beta-D-manno-heptose-1,7-bisphosphate 7-phosphatase	61	61	1	1	6039
lacG_1		Lactose transport system permease protein LacG	61	61	1	1	4976
group_3780		hypothetical protein	61	61	1	1	2557
msrP		Protein-methionine-sulfoxide reductase catalytic subunit MsrP	61	61	1	1	5184
rutB_2		Peroxyureidoacrylate/ureidoacrylate amidohydrolase RutB	61	61	1	1	1653
group_3783		hypothetical protein	61	61	1	1	5036
rarD		Protein RarD	61	61	1	1	2141
osmY_2		Osmotically-inducible protein Y	61	61	1	1	5798
rpoA		DNA-directed RNA polymerase subunit alpha	61	61	1	1	5094
group_3787		D-threonine aldolase	61	61	1	1	5757
gltK		Glutamate/aspartate import permease protein GltK	61	61	1	1	267
folM		Dihydromonapterin reductase	61	61	1	1	1213
group_3790		hypothetical protein	61	61	1	1	2580
group_3791		hypothetical protein	61	61	1	1	4063
mlaC		Intermembrane phospholipid transport system binding protein MlaC	61	61	1	1	5235
nupG		Nucleoside permease NupG	61	61	1	1	4250
pcaK_2		4-hydroxybenzoate transporter PcaK	61	61	1	1	4871
rnb		Exoribonuclease 2	61	61	1	1	945
ydjH_2		putative sugar kinase YdjH	61	61	1	1	855
group_3797		hypothetical protein	61	61	1	1	2277
group_3798		hypothetical protein	61	61	1	1	3269
mltA		Membrane-bound lytic murein transglycosylase A	61	61	1	1	4035
xylR		Xylose operon regulatory protein	61	61	1	1	1777
ecpB_2		putative fimbrial chaperone EcpB	61	61	1	1	32
tsgA		Protein TsgA	61	61	1	1	5038
glgA		Glycogen synthase	61	61	1	1	4992
group_3804		Beta-xylosidase	61	61	1	1	2568
bioD1_1		ATP-dependent dethiobiotin synthetase BioD 1	61	61	1	1	370
btsT		Pyruvate/proton symporter BtsT	61	61	1	1	5739
group_3807		hypothetical protein	61	61	1	1	776
dnaX		DNA polymerase III subunit tau	61	61	1	1	1518
hycD		Formate hydrogenlyase subunit 4	61	61	1	1	3928
intA_4		Prophage integrase IntA	61	61	1	1	1395
nadD		Nicotinate-nucleotide adenylyltransferase	61	61	1	1	259
rdgC		Recombination-associated protein RdgC	61	61	1	1	1635
guaD_2		Guanine deaminase	61	61	1	1	2896
rsmI		Ribosomal RNA small subunit methyltransferase I	61	61	1	1	5281
glmM		Phosphoglucosamine mutase	61	61	1	1	5251
uxaB_1		Altronate oxidoreductase	61	61	1	1	1107
group_3816		hypothetical protein	61	61	1	1	1812
group_3817		hypothetical protein	61	61	1	1	1165
slyA_1		Transcriptional regulator SlyA	61	61	1	1	3089
ybhA		Pyridoxal phosphate phosphatase YbhA	61	61	1	1	346
group_382		hypothetical protein	61	61	1	1	1360
group_3820		hypothetical protein	61	61	1	1	5691
ynhG		putative L,D-transpeptidase YnhG	61	61	1	1	3238
pbpC		Penicillin-binding protein 1C	61	61	1	1	3703
cysI		Sulfite reductase [NADPH] hemoprotein beta-component	61	61	1	1	3987
ldhA		D-lactate dehydrogenase	61	61	1	1	1278
group_3825		hypothetical protein	61	61	1	1	6086
ubiC		Chorismate pyruvate-lyase	61	61	1	1	2243
dsrB		Protein DsrB	61	61	1	1	3531
group_3828		hypothetical protein	61	61	1	1	3261
cpdB		2',3'-cyclic-nucleotide 2'-phosphodiesterase/3'-nucleotidase	61	61	1	1	5580
rpsR		30S ribosomal protein S18	61	61	1	1	5570
cusS		Sensor histidine kinase CusS	61	61	1	1	5705
ybjO		Inner membrane protein YbjO	61	61	1	1	507
sbnA		N-(2-amino-2-carboxyethyl)-L-glutamate synthase	61	61	1	1	1561
group_3834		hypothetical protein	61	61	1	1	1695
group_3835		hypothetical protein	61	61	1	1	1397
chbB		PTS system N,N'-diacetylchitobiose-specific EIIB component	61	61	1	1	889
group_3837		hypothetical protein	61	61	1	1	5818
group_3838		hypothetical protein	61	61	1	1	109
kdpD		Sensor protein KdpD	61	61	1	1	295
citB_2		Transcriptional regulatory protein CitB	61	61	1	1	5875
yebV		putative protein YebV	61	61	1	1	3462
topA_1		DNA topoisomerase 1	61	61	1	1	932
bcr_2		Bicyclomycin resistance protein	61	61	1	1	1885
oppB		Oligopeptide transport system permease protein OppB	61	61	1	1	3302
group_3845		hypothetical protein	61	61	1	1	1290
rseP		Regulator of sigma-E protease RseP	61	61	1	1	6014
nasR		Nitrate regulatory protein	61	61	1	1	3330
ynjB		Protein YnjB	61	61	1	1	875
rapA		RNA polymerase-associated protein RapA	61	61	1	1	5880
rplB		50S ribosomal protein L2	61	61	1	1	5073
group_3851	hdfR_3	HTH-type transcriptional regulator HdfR	61	61	1	1	3277
group_3852	glpR_1	Glycerol-3-phosphate regulon repressor	61	61	1	1	1288
lysO		Lysine exporter LysO	61	61	1	1	527
ssuA_2		Putative aliphatic sulfonates-binding protein	61	61	1	1	589
pduA_2		Propanediol utilization protein PduA	61	61	1	1	4064
group_3856		hypothetical protein	61	61	1	1	4069
patA		Putrescine aminotransferase	61	61	1	1	5337
dam_2		DNA adenine methylase	61	61	1	1	459
menH_3		2-succinyl-6-hydroxy-2,4-cyclohexadiene-1-carboxylate synthase	61	61	1	1	4216
group_3860	gstB_2	Glutathione S-transferase GST-6.0	61	61	1	1	3000
hisQ_2		Histidine transport system permease protein HisQ	61	61	1	1	159
modF		ABC transporter ATP-binding protein ModF	61	61	1	1	340
yfgJ		putative protein YfgJ	61	61	1	1	3693
ppk		Polyphosphate kinase	61	61	1	1	3618
group_3865		hypothetical protein	61	61	1	1	4096
group_3866		hypothetical protein	61	61	1	1	4140
group_3867		hypothetical protein	61	61	1	1	3088
nanE		Putative N-acetylmannosamine-6-phosphate 2-epimerase	61	61	1	1	5211
group_3869		hypothetical protein	61	61	1	1	494
traA		Pilin	61	61	1	1	4556
yiaC		Peptidyl-lysine N-acetyltransferase YiaC	61	61	1	1	4880
rlmA		23S rRNA (guanine(745)-N(1))-methyltransferase	61	61	1	1	3448
group_3872		hypothetical protein	61	61	1	1	1248
group_3873		hypothetical protein	61	61	1	1	5022
group_3874		hypothetical protein	61	61	1	1	1875
wecA		Undecaprenyl-phosphate alpha-N-acetylglucosaminyl 1-phosphate transferase	61	61	1	1	2115
minD		Septum site-determining protein MinD	61	61	1	1	3429
group_3877		hypothetical protein	61	61	1	1	1811
group_3878		hypothetical protein	61	61	1	1	5945
group_3879		hypothetical protein	61	61	1	1	5461
group_3880		hypothetical protein	61	61	1	1	3198
rssB		Regulator of RpoS	61	61	1	1	3309
norB		Quinolone resistance protein NorB	61	61	1	1	1423
yciB		putative intracellular septation protein A	61	61	1	1	904
rcdA		HTH-type transcriptional regulator RcdA	61	61	1	1	448
iolI		Inosose isomerase	61	61	1	1	5645
metR		HTH-type transcriptional regulator MetR	61	61	1	1	2151
narZ		Respiratory nitrate reductase 2 alpha chain	61	61	1	1	2985
group_3888		hypothetical protein	61	61	1	1	9
ppx		Exopolyphosphatase	61	61	1	1	3619
lpxK		Tetraacyldisaccharide 4'-kinase	61	61	1	1	562
rpsF		30S ribosomal protein S6	61	61	1	1	5568
dusC		tRNA-dihydrouridine(16) synthase	61	61	1	1	2579
dauA_3		C4-dicarboxylic acid transporter DauA	61	61	1	1	5662
puuR		HTH-type transcriptional regulator PuuR	61	61	1	1	681
zupT		Zinc transporter ZupT	61	61	1	1	5388
group_3896		hypothetical protein	61	61	1	1	1216
group_3897		hypothetical protein	61	61	1	1	3836
ykgO		50S ribosomal protein L36 2	61	61	1	1	1534
rcsC_2		Sensor histidine kinase RcsC	61	61	1	1	5358
pyrC		Dihydroorotase	61	61	1	1	732
ccmF		Cytochrome c-type biogenesis protein CcmF	61	61	1	1	3178
group_3902		hypothetical protein	61	61	1	1	1114
ppnP		Pyrimidine/purine nucleoside phosphorylase	61	61	1	1	1636
group_3904		Epimerase family protein	61	61	1	1	2691
bamC		Outer membrane protein assembly factor BamC	61	61	1	1	3603
ampE		Protein AmpE	61	61	1	1	5935
trkH		Trk system potassium uptake protein TrkH	61	61	1	1	2170
corC		Magnesium and cobalt efflux protein CorC	61	61	1	1	271
ung		Uracil-DNA glycosylase	61	61	1	1	3756
group_3910		hypothetical protein	61	61	1	1	5302
group_3911		hypothetical protein	61	61	1	1	129
gluQ		Glutamyl-Q tRNA(Asp) synthetase	61	61	1	1	5969
ybaB		Nucleoid-associated protein YbaB	61	61	1	1	1517
gspH		Putative type II secretion system protein H	61	61	1	1	5981
uspC		Universal stress protein C	61	61	1	1	3503
prmC		Release factor glutamine methyltransferase	61	61	1	1	3339
group_3917		hypothetical protein	61	61	1	1	5396
oppA_2		Periplasmic oligopeptide-binding protein	61	61	1	1	3303
maoA		Primary amine oxidase	61	61	1	1	1269
bcsZ		Endoglucanase	61	61	1	1	4907
group_3921		hypothetical protein	61	61	1	1	4913
msrA		Peptide methionine sulfoxide reductase MsrA	61	61	1	1	5585
exuT_1		Hexuronate transporter	61	61	1	1	423
aglB		6-phospho-alpha-glucosidase	61	61	1	1	1931
vldW_2		Validamycin A dioxygenase	61	61	1	1	3136
lyx_2		L-xylulose/3-keto-L-gulonate kinase	61	61	1	1	6083
group_3927		hypothetical protein	61	61	1	1	3694
dmlR_14		HTH-type transcriptional regulator DmlR	61	61	1	1	2857
group_3929		hypothetical protein	61	61	1	1	5464
ykoT		putative glycosyltransferase YkoT	61	61	1	1	2478
malP_4		Maltodextrin phosphorylase	61	61	1	1	4993
trmL_2		tRNA (cytidine(34)-2'-O)-methyltransferase	61	61	1	1	5823
glnQ_2		Glutamine transport ATP-binding protein GlnQ	61	61	1	1	407
group_3933		hypothetical protein	61	61	1	1	1803
group_3934		hypothetical protein	61	61	1	1	688
group_3935		hypothetical protein	61	61	1	1	456
mdcG		Phosphoribosyl-dephospho-CoA transferase	61	61	1	1	1178
group_3937		hypothetical protein	61	61	1	1	787
nadX		L-aspartate dehydrogenase	61	61	1	1	4214
ureA		Urease subunit gamma	61	61	1	1	5375
rpoE		ECF RNA polymerase sigma-E factor	61	61	1	1	3751
mgsA		Methylglyoxal synthase	61	61	1	1	608
rhmR		putative HTH-type transcriptional regulator RhmR	61	61	1	1	2651
bauC		Putative 3-oxopropanoate dehydrogenase	61	61	1	1	5646
rstA		Transcriptional regulatory protein RstA	61	61	1	1	1215
cysP		Thiosulfate-binding protein	61	61	1	1	3565
gltC_2		HTH-type transcriptional regulator GltC	61	61	1	1	811
group_3947		hypothetical protein	61	61	1	1	89
trxB		Thioredoxin reductase	61	61	1	1	539
hipA		Serine/threonine-protein kinase toxin HipA	61	61	1	1	1075
hxpB_2		Hexitol phosphatase B	61	61	1	1	900
truD		tRNA pseudouridine synthase D	61	61	1	1	3976
lpxC		UDP-3-O-acyl-N-acetylglucosamine deacetylase	61	61	1	1	5922
slyX		Protein SlyX	61	61	1	1	5055
group_3954		hypothetical protein	61	61	1	1	5947
plsX		Phosphate acyltransferase	61	61	1	1	746
rnhA		Ribonuclease HI	61	61	1	1	6048
secE		Protein translocase subunit SecE	61	61	1	1	2176
group_3958		hypothetical protein	61	61	1	1	112
paaJ		3-oxoadipyl-CoA/3-oxo-5,6-dehydrosuberyl-CoA thiolase	61	61	1	1	1258
leuA_2		2-isopropylmalate synthase	61	61	1	1	5902
group_3961		hypothetical protein	61	61	1	1	5469
ybcJ		putative protein YbcJ	61	61	1	1	1487
group_3963		hypothetical protein	61	61	1	1	5428
malK_1		Maltose/maltodextrin import ATP-binding protein MalK	61	61	1	1	1544
rbsK_2		Ribokinase	61	61	1	1	1042
btsS		Sensor histidine kinase BtsS	61	61	1	1	2562
group_3967		hypothetical protein	61	61	1	1	5888
trmL_1		tRNA (cytidine(34)-2'-O)-methyltransferase	61	61	1	1	1795
ymdB		O-acetyl-ADP-ribose deacetylase	61	61	1	1	718
pobB		Phenoxybenzoate dioxygenase subunit beta	61	61	1	1	1083
group_3971		hypothetical protein	61	61	1	1	455
pduL		Phosphate propanoyltransferase	61	61	1	1	4066
dmlR_6		HTH-type transcriptional regulator DmlR	61	61	1	1	1878
hflK		Modulator of FtsH protease HflK	61	61	1	1	5546
infB		Translation initiation factor IF-2	61	61	1	1	5259
group_3976		hypothetical protein	61	61	1	1	3195
group_3977		hypothetical protein	61	61	1	1	2883
aaeB_1		p-hydroxybenzoic acid efflux pump subunit AaeB	61	61	1	1	5197
ygiF		Inorganic triphosphatase	61	61	1	1	5382
group_3980		putative transporter	61	61	1	1	3066
group_3981		hypothetical protein	61	61	1	1	1923
group_3982		hypothetical protein	61	61	1	1	2249
group_3983		hypothetical protein	61	61	1	1	299
ydjA		Putative NAD(P)H nitroreductase YdjA	61	61	1	1	862
pdxI		Pyridoxine 4-dehydrogenase	61	61	1	1	4127
group_3986		hypothetical protein	61	61	1	1	3367
group_3987		hypothetical protein	61	61	1	1	3939
gpt		Xanthine phosphoribosyltransferase	61	61	1	1	6068
betI_2		HTH-type transcriptional regulator BetI	61	61	1	1	171
group_3990		hypothetical protein	61	61	1	1	1280
argP_2		HTH-type transcriptional regulator ArgP	61	61	1	1	4202
cmoB		tRNA U34 carboxymethyltransferase	61	61	1	1	3496
msrQ		Protein-methionine-sulfoxide reductase heme-binding subunit MsrQ	61	61	1	1	5183
rimK		Ribosomal protein S6--L-glutamate ligase	61	61	1	1	501
pyrI		Aspartate carbamoyltransferase regulatory chain	61	61	1	1	5627
dgaF		2-dehydro-3-deoxy-phosphogluconate aldolase	61	61	1	1	5611
recO		DNA repair protein RecO	61	61	1	1	3743
hdfR_3		HTH-type transcriptional regulator HdfR	61	61	1	1	3253
rnd		Ribonuclease D	61	61	1	1	3431
group_400		hypothetical protein	61	61	1	1	2514
gloA		Lactoylglutathione lyase	61	61	1	1	3098
pgrR_3		HTH-type transcriptional regulator PgrR	61	61	1	1	1246
group_4002		hypothetical protein	61	61	1	1	840
tig		Trigger factor	61	61	1	1	1572
eutM		Ethanolamine utilization protein EutM	61	61	1	1	3583
yeaR_1		putative protein YeaR	61	61	1	1	3424
relB		Antitoxin RelB	61	61	1	1	5614
uppP		Undecaprenyl-diphosphatase	61	61	1	1	5379
rpmI		50S ribosomal protein L35	61	61	1	1	3284
yfkN		Trifunctional nucleotide phosphoesterase protein YfkN	61	61	1	1	2071
alkA		DNA-3-methyladenine glycosylase 2	61	61	1	1	2518
licH_2		putative 6-phospho-beta-glucosidase	61	61	1	1	1414
group_4011		hypothetical protein	61	61	1	1	1838
gntU		Low-affinity gluconate transporter	61	61	1	1	4987
rng		Ribonuclease G	61	61	1	1	5190
bcsB_2		Cyclic di-GMP-binding protein	61	61	1	1	4896
group_4015		hypothetical protein	61	61	1	1	1191
group_4016		hypothetical protein	61	61	1	1	3203
lexA_1		LexA repressor	61	61	1	1	2247
cyoB		Cytochrome bo(3) ubiquinol oxidase subunit 1	61	61	1	1	1577
yggP		Mannitol-1-phosphate 5-dehydrogenase	61	61	1	1	2216
dnaK_1		Chaperone protein DnaK	61	61	1	1	2519
ispE		4-diphosphocytidyl-2-C-methyl-D-erythritol kinase	61	61	1	1	3343
hisH		Imidazole glycerol phosphate synthase subunit HisH	61	61	1	1	2473
ygdR_4		putative lipoprotein YgdR	61	61	1	1	5864
group_4023		hypothetical protein	61	61	1	1	566
lolB		Outer-membrane lipoprotein LolB	61	61	1	1	3342
argP_1		HTH-type transcriptional regulator ArgP	61	61	1	1	1081
group_4026		hypothetical protein	61	61	1	1	5049
plaP		Low-affinity putrescine importer PlaP	61	61	1	1	2466
argH		Argininosuccinate lyase	61	61	1	1	2084
rsmG		Ribosomal RNA small subunit methyltransferase G	61	61	1	1	1982
degQ		Periplasmic pH-dependent serine endoprotease DegQ	61	61	1	1	5204
group_4031		hypothetical protein	61	61	1	1	2420
moaF		Protein MoaF	61	61	1	1	55
walR		Transcriptional regulatory protein WalR	61	61	1	1	509
group_4034		hypothetical protein	61	61	1	1	1641
group_4035		hypothetical protein	61	61	1	1	1810
nqrD		Na(+)-translocating NADH-quinone reductase subunit D	61	61	1	1	6060
cspD		Cold shock-like protein CspD	61	61	1	1	532
arsB		Arsenical pump membrane protein	61	61	1	1	4160
mgtA		Magnesium-transporting ATPase, P-type 1	61	61	1	1	5625
yggS		Pyridoxal phosphate homeostasis protein	61	61	1	1	4239
yccX		Acylphosphatase	61	61	1	1	614
sgrR_2		HTH-type transcriptional regulator SgrR	61	61	1	1	5890
pspC		Phage shock protein C	61	61	1	1	1419
group_4044		hypothetical protein	61	61	1	1	1533
group_4045		hypothetical protein	61	61	1	1	354
mglA_2		Galactose/methyl galactoside import ATP-binding protein MglA	61	61	1	1	208
gpx1		Hydroperoxy fatty acid reductase gpx1	61	61	1	1	838
wrbA		NAD(P)H dehydrogenase (quinone)	61	61	1	1	691
catA		Catechol 1,2-dioxygenase	61	61	1	1	2978
pdeN		putative cyclic di-GMP phosphodiesterase PdeN	61	61	1	1	2607
yhjX		putative MFS-type transporter YhjX	61	61	1	1	4883
alaA		Glutamate-pyruvate aminotransferase AlaA	61	61	1	1	2678
group_4053		IS3 family transposase IS1400	61	61	1	1	5677
group_4054		hypothetical protein	61	61	1	1	1468
rlmB		23S rRNA (guanosine-2'-O-)-methyltransferase RlmB	61	61	1	1	5553
group_4056		hypothetical protein	61	61	1	1	1370
group_4057		hypothetical protein	61	61	1	1	2877
group_4058		hypothetical protein	61	61	1	1	4150
ybhQ		Inner membrane protein YbhQ	61	61	1	1	387
hisC_2		Histidinol-phosphate aminotransferase	61	61	1	1	2471
dcp		Dipeptidyl carboxypeptidase	61	61	1	1	1143
group_4062		hypothetical protein	61	61	1	1	113
group_4063		hypothetical protein	61	61	1	1	5458
tsaR_2		HTH-type transcriptional regulator TsaR	61	61	1	1	1199
group_4065		hypothetical protein	61	61	1	1	3079
dnaC		DNA replication protein DnaC	61	61	1	1	5780
alsE_1		D-allulose-6-phosphate 3-epimerase	61	61	1	1	1041
ssuD		Alkanesulfonate monooxygenase	61	61	1	1	588
yfeZ		Inner membrane protein YfeZ	61	61	1	1	3568
group_4070		ISNCY family transposase ISSen7	61	61	1	1	3610
nrdE		Ribonucleoside-diphosphate reductase 2 subunit alpha	61	61	1	1	3879
yhhS_2		putative MFS-type transporter YhhS	61	61	1	1	1097
yedR		Inner membrane protein YedR	61	61	1	1	3539
hbd_1		3-hydroxybutyryl-CoA dehydrogenase	61	61	1	1	3155
carB		Carbamoyl-phosphate synthase large chain	61	61	1	1	5863
fis		DNA-binding protein Fis	61	61	1	1	5175
msbA_1		Lipid A export ATP-binding/permease protein MsbA	61	61	1	1	561
ycnE		Putative monooxygenase YcnE	61	61	1	1	1866
tolR		Tol-Pal system protein TolR	61	61	1	1	325
prmA		Ribosomal protein L11 methyltransferase	61	61	1	1	5177
group_4081		hypothetical protein	61	61	1	1	1594
ybaK		Cys-tRNA(Pro)/Cys-tRNA(Cys) deacylase YbaK	61	61	1	1	1508
group_4083		hypothetical protein	61	61	1	1	4081
modB		Molybdenum transport system permease protein ModB	61	61	1	1	344
puuB_2		Gamma-glutamylputrescine oxidoreductase	61	61	1	1	45
cimH		Citrate/malate transporter	61	61	1	1	5877
wecG		UDP-N-acetyl-D-mannosaminuronic acid transferase	61	61	1	1	2126
group_4088		hypothetical protein	61	61	1	1	808
cybC		Soluble cytochrome b562	61	61	1	1	5603
group_4090		hypothetical protein	61	61	1	1	1389
group_4091		hypothetical protein	61	61	1	1	1911
spoT		Bifunctional (p)ppGpp synthase/hydrolase SpoT	61	61	1	1	1842
group_4093		Histone deacetylase-like amidohydrolase	61	61	1	1	49
pstA		Phosphate transport system permease protein PstA	61	61	1	1	1968
group_4095		hypothetical protein	61	61	1	1	5455
proA_1		Gamma-glutamyl phosphate reductase	61	61	1	1	3581
bacC		Dihydroanticapsin 7-dehydrogenase	61	61	1	1	2221
group_4098		hypothetical protein	61	61	1	1	5267
narV		Respiratory nitrate reductase 2 gamma chain	61	61	1	1	2988
group_41		hypothetical protein	61	61	1	1	1326
group_4100		hypothetical protein	61	61	1	1	5468
emtA		Endo-type membrane-bound lytic murein transglycosylase A	61	61	1	1	3415
group_4102		hypothetical protein	61	61	1	1	326
group_4103		hypothetical protein	61	61	1	1	1283
xerC_2		Tyrosine recombinase XerC	61	61	1	1	449
group_4105		hypothetical protein	61	61	1	1	3095
rplF		50S ribosomal protein L6	61	61	1	1	5085
argR		Arginine repressor	61	61	1	1	5201
yhaK		Pirin-like protein YhaK	61	61	1	1	5304
gltJ_1		Glutamate/aspartate import permease protein GltJ	61	61	1	1	268
group_411		hypothetical protein	61	61	1	1	6093
viaA		Protein ViaA	61	61	1	1	1987
setB		Sugar efflux transporter B	61	61	1	1	2599
fucU		L-fucose mutarotase	61	61	1	1	4026
purA		Adenylosuccinate synthetase	61	61	1	1	5550
mdoG		Glucans biosynthesis protein G	61	61	1	1	721
edd		Phosphogluconate dehydratase	61	61	1	1	3477
group_4116		hypothetical protein	61	61	1	1	1946
group_4117		hypothetical protein	61	61	1	1	3784
group_4118		hypothetical protein	61	61	1	1	46
ydeP		Protein YdeP	61	61	1	1	2930
group_412		hypothetical protein	61	61	1	1	1015
group_4120		hypothetical protein	61	61	1	1	5604
group_4121		hypothetical protein	61	61	1	1	1872
dsbG		Thiol:disulfide interchange protein DsbG	61	61	1	1	236
yfiF		putative tRNA/rRNA methyltransferase YfiF	61	61	1	1	3757
fumA		Fumarate hydratase class I, aerobic	61	61	1	1	1220
group_4125		hypothetical protein	61	61	1	1	2849
ybgC		Acyl-CoA thioester hydrolase YbgC	61	61	1	1	323
yadV_3		putative fimbrial chaperone YadV	61	61	1	1	92
group_4128	yajO_3	1-deoxyxylulose-5-phosphate synthase YajO	61	61	1	1	1025
rhmA		2-keto-3-deoxy-L-rhamnonate aldolase	61	61	1	1	2647
pgtC		Phosphoglycerate transport regulatory protein PgtC	61	61	1	1	1020
iolU_2		scyllo-inositol 2-dehydrogenase (NADP(+)) IolU	61	61	1	1	78
chaC		Glutathione-specific gamma-glutamylcyclotransferase	61	61	1	1	3333
sprT		Protein SprT	61	61	1	1	4231
zntR		HTH-type transcriptional regulator ZntR	61	61	1	1	5097
group_4134		hypothetical protein	61	61	1	1	5486
glyA		Serine hydroxymethyltransferase	61	61	1	1	3729
group_4136		hypothetical protein	61	61	1	1	25
srlE		PTS system glucitol/sorbitol-specific EIIB component	61	61	1	1	3907
tehA		Tellurite resistance protein TehA	61	61	1	1	3049
yhbU		putative protease YhbU	61	61	1	1	5269
narY		Respiratory nitrate reductase 2 beta chain	61	61	1	1	2986
budA		Alpha-acetolactate decarboxylase	61	61	1	1	3159
group_4141		hypothetical protein	61	61	1	1	3297
kgtP_1		Alpha-ketoglutarate permease	61	61	1	1	3763
group_4143		hypothetical protein	61	61	1	1	16
argI		Ornithine carbamoyltransferase subunit I	61	61	1	1	5635
rpoS		RNA polymerase sigma factor RpoS	61	61	1	1	3972
rplT		50S ribosomal protein L20	61	61	1	1	3283
group_4147		hypothetical protein	61	61	1	1	3375
fsr		Fosmidomycin resistance protein	61	61	1	1	1510
bhsA_1		Multiple stress resistance protein BhsA	61	61	1	1	768
yddG		Aromatic amino acid exporter YddG	61	61	1	1	2973
mhpD		2-keto-4-pentenoate hydratase	61	61	1	1	3222
rcsD		Phosphotransferase RcsD	61	61	1	1	2634
mltF_2		Membrane-bound lytic murein transglycosylase F	61	61	1	1	2264
blc_2		Outer membrane lipoprotein Blc	61	61	1	1	5698
group_4154		hypothetical protein	61	61	1	1	5668
mscK		Mechanosensitive channel MscK	61	61	1	1	1524
group_4156		hypothetical protein	61	61	1	1	848
speC		Constitutive ornithine decarboxylase	61	61	1	1	4251
bamD		Outer membrane protein assembly factor BamD	61	61	1	1	3767
ecpE_1		putative fimbrial chaperone EcpE	61	61	1	1	1676
yghA		putative oxidoreductase YghA	61	61	1	1	2949
group_4160		hypothetical protein	61	61	1	1	104			Hypothetical protein with no hits to refseq/uniprot/clusters/cdd/tigrfams/pfam overlapping another protein with hits
nuoJ		NADH-quinone oxidoreductase subunit J	61	61	1	1	2668
dcuS		Sensor histidine kinase DcuS	61	61	1	1	1184
nqrC		Na(+)-translocating NADH-quinone reductase subunit C	61	61	1	1	6059
atzE		1-carboxybiuret hydrolase subunit AtzE	61	61	1	1	2868
topB		DNA topoisomerase 3	61	61	1	1	867
rpsU		30S ribosomal protein S21	61	61	1	1	5365
group_4167	fimD_2	Outer membrane usher protein FimD	61	61	1	1	3860
udk		Uridine kinase	61	61	1	1	2517
fpr		Flavodoxin/ferredoxin--NADP reductase	61	61	1	1	1846
group_417		hypothetical protein	61	61	1	1	1457
group_4170		hypothetical protein	61	61	1	1	5474
group_4171		hypothetical protein	61	61	1	1	4197
hfq		RNA-binding protein Hfq	61	61	1	1	5544
hcpA_3		Major exported protein	61	61	1	1	1102
group_4174		hypothetical protein	61	61	1	1	116
ytbE		putative oxidoreductase YtbE	61	61	1	1	1402
group_4176		hypothetical protein	61	61	1	1	3467
group_4177		hypothetical protein	61	61	1	1	3544
rplM		50S ribosomal protein L13	61	61	1	1	5207
group_4179		hypothetical protein	61	61	1	1	3176
ygaZ_2		Inner membrane protein YgaZ	61	61	1	1	2233
cysB		HTH-type transcriptional regulator CysB	61	61	1	1	933
prs		Ribose-phosphate pyrophosphokinase	61	61	1	1	3344
dgoT_1		D-galactonate transporter	61	61	1	1	1940
dadX		Alanine racemase, catabolic	61	61	1	1	3418
folC		Dihydrofolate synthase/folylpolyglutamate synthase	61	61	1	1	2702
group_4185		Putative transport protein	61	61	1	1	2624
group_4186		hypothetical protein	61	61	1	1	293
hadI		2-hydroxyisocaproyl-CoA dehydratase activator	61	61	1	1	5727
group_4188		hypothetical protein	61	61	1	1	5503
dtpA		Dipeptide and tripeptide permease A	61	61	1	1	3080
elfC		putative outer membrane usher protein ElfC	61	61	1	1	5515
modA		Molybdate-binding protein ModA	61	61	1	1	343
recF		DNA replication and repair protein RecF	61	61	1	1	1949
group_4192		hypothetical protein	61	61	1	1	5309
group_4193		hypothetical protein	61	61	1	1	806
ascG_2		HTH-type transcriptional regulator AscG	61	61	1	1	3946
norR_1		Anaerobic nitric oxide reductase transcription regulator NorR	61	61	1	1	3913
asd_1		Aspartate-semialdehyde dehydrogenase	61	61	1	1	4988
hscA		Chaperone protein HscA	61	61	1	1	3711
yhjR		Protein YhjR	61	61	1	1	4903
group_4199		hypothetical protein	61	61	1	1	1608
tyrB_2		Tyrosine aminotransferase	61	61	1	1	2258
atpF		ATP synthase subunit b	61	61	1	1	1978
hdeB_1		Acid stress chaperone HdeB	61	61	1	1	5355
group_4202		hypothetical protein	61	61	1	1	934
group_4203		hypothetical protein	61	61	1	1	1412
ecpB_1		putative fimbrial chaperone EcpB	61	61	1	1	1679
dedD		Cell division protein DedD	61	61	1	1	2701
guaA		GMP synthase [glutamine-hydrolyzing]	61	61	1	1	3690
group_4207		hypothetical protein	61	61	1	1	3420
yhfG		putative protein YhfG	61	61	1	1	5040
accD		Acetyl-coenzyme A carboxylase carboxyl transferase subunit beta	61	61	1	1	2703
ecpR		HTH-type transcriptional regulator EcpR	61	61	1	1	1681
group_4210		hypothetical protein	61	61	1	1	3845
pgrR_7		HTH-type transcriptional regulator PgrR	61	61	1	1	1024
group_4212		hypothetical protein	61	61	1	1	5584
dsbD_2		Thiol:disulfide interchange protein DsbD	61	61	1	1	5499
mhpC		2-hydroxy-6-oxononadienedioate/2-hydroxy-6-oxononatrienedioate hydrolase	61	61	1	1	3223
group_4215		hypothetical protein	61	61	1	1	2142
fabB		3-oxoacyl-[acyl-carrier-protein] synthase 1	61	61	1	1	2710
uxaB_2		Altronate oxidoreductase	61	61	1	1	5769
group_4218		hypothetical protein	61	61	1	1	3362
ftsI_2		Peptidoglycan D,D-transpeptidase FtsI	61	61	1	1	5910
group_422		hypothetical protein	61	61	1	1	1686
rhaR_4		HTH-type transcriptional activator RhaR	61	61	1	1	2050
group_4221		hypothetical protein	61	61	1	1	468
group_4222		hypothetical protein	61	61	1	1	1364
degP		Periplasmic serine endoprotease DegP	61	61	1	1	6001
eda		KHG/KDPG aldolase	61	61	1	1	3476
dan		D-aminoacylase	61	61	1	1	5758
group_4226		hypothetical protein	61	61	1	1	4956
ygeA		L-aspartate/glutamate-specific racemase	61	61	1	1	4109
rne		Ribonuclease E	61	61	1	1	741
astE_1		Succinylglutamate desuccinylase	61	61	1	1	1239
intS_2		Prophage integrase IntS	61	61	1	1	1693
entB		Enterobactin synthase component B	61	61	1	1	199
group_4231		hypothetical protein	61	61	1	1	687
ydjF_1		putative HTH-type transcriptional regulator YdjF	61	61	1	1	4027
group_4233		hypothetical protein	61	61	1	1	2919
hutG		Formimidoylglutamase	61	61	1	1	360
glvR		HTH-type transcriptional regulator GlvR	61	61	1	1	4184
lacG_2		Lactose transport system permease protein LacG	61	61	1	1	5659
metH		Methionine synthase	61	61	1	1	2213
group_4238		hypothetical protein	61	61	1	1	1939
ychQ		Protein YchQ	61	61	1	1	3338
dsbA_1		Thiol:disulfide interchange protein DsbA	61	61	1	1	710
group_4241		hypothetical protein	61	61	1	1	3162
aidB		Putative acyl-CoA dehydrogenase AidB	61	61	1	1	5554
yicJ_3		Inner membrane symporter YicJ	61	61	1	1	5937
rpoB		DNA-directed RNA polymerase subunit beta	61	61	1	1	2182
vldW_1		Validamycin A dioxygenase	61	61	1	1	3846
citG_1		2-(5''-triphosphoribosyl)-3'-dephosphocoenzyme-A synthase	61	61	1	1	1173
dgkA		Diacylglycerol kinase	61	61	1	1	2246
znuB		High-affinity zinc uptake system membrane protein ZnuB	61	61	1	1	3485
group_4249		hypothetical protein	61	61	1	1	2434
mltD		Membrane-bound lytic murein transglycosylase D	61	61	1	1	6045
astB_1		N-succinylarginine dihydrolase	61	61	1	1	1240
group_4251		hypothetical protein	61	61	1	1	1252
norG_1		HTH-type transcriptional regulator NorG	61	61	1	1	1549
livH_3		High-affinity branched-chain amino acid transport system permease protein LivH	61	61	1	1	3399
rsxD		Ion-translocating oxidoreductase complex subunit D	61	61	1	1	3075
gpmA		2,3-bisphosphoglycerate-dependent phosphoglycerate mutase	61	61	1	1	335
hns_1		DNA-binding protein H-NS	61	61	1	1	3307
dapL		LL-diaminopimelate aminotransferase	61	61	1	1	1299
licC_3		Lichenan permease IIC component	61	61	1	1	4105
group_4259		hypothetical protein	61	61	1	1	5583
group_4260		hypothetical protein	61	61	1	1	3356
group_4261		hypothetical protein	61	61	1	1	1848
oadA		Oxaloacetate decarboxylase alpha chain	61	61	1	1	5853
mug		G/U mismatch-specific DNA glycosylase	61	61	1	1	5362
group_4264		hypothetical protein	61	61	1	1	100
dsbD_1		Thiol:disulfide interchange protein DsbD	61	61	1	1	4187
ssuB_1		Aliphatic sulfonates import ATP-binding protein SsuB	61	61	1	1	586
poxB		Pyruvate dehydrogenase [ubiquinone]	61	61	1	1	523
group_4268		hypothetical protein	61	61	1	1	4115
egtB_2		Hercynine oxygenase	61	61	1	1	3365
purE		N5-carboxyaminoimidazole ribonucleotide mutase	61	61	1	1	1492
arsC		Arsenate reductase	61	61	1	1	4159
bcsE		Cyclic di-GMP binding protein BcsE	61	61	1	1	4902
group_4273		ISNCY family transposase ISSen7	61	61	1	1	1523
ahcY		Adenosylhomocysteinase	61	61	1	1	2453
ribZ_2		Riboflavin transporter RibZ	61	61	1	1	4170
panD		Aspartate 1-decarboxylase	61	61	1	1	5964
group_4277		hypothetical protein	61	61	1	1	4017
codA_2		Cytosine deaminase	61	61	1	1	5037
group_4279		hypothetical protein	61	61	1	1	5712
group_4280		hypothetical protein	61	61	1	1	4870
jefA_2		Drug efflux pump JefA	61	61	1	1	26
mntB_2		Manganese transport system ATP-binding protein MntB	61	61	1	1	3903
rbn_2		Ribonuclease BN	61	61	1	1	2272
fruA_2		PTS system fructose-specific EIIABC component	61	61	1	1	5290
cynR_1		HTH-type transcriptional regulator CynR	61	61	1	1	2728
malH		Maltose-6'-phosphate glucosidase	61	61	1	1	1059
pdxJ		Pyridoxine 5'-phosphate synthase	61	61	1	1	3742
epd		D-erythrose-4-phosphate dehydrogenase	61	61	1	1	4208
[truncated: 5,063 more rows]
