# Supplementary material for: Within-Host Genotypic and Phenotypic Diversity of Contemporaneous Carbapenem-Resistant Klebsiella pneumoniae from Blood Cultures of Patients with Bacteremia
Source: mBio. 2022 Nov 29;13(6):e02906-22. doi: 10.1128/mbio.02906-22 (PMC9765435; doi:10.1128/mbio.02906-22)
Supplement: TABLE S7 [file mbio.02906-22-s0010.xlsx]

## Sheet: Patient A SNP
	A1	A1_1	A1_2	A1_3	A1_4	A1_5	A1_6	A1_7	A1_8	A1_9	A1_10	AMH1	AMH2	Reference
A1	0	0	0	0	0	0	0	0	0	0	0	0	0	214
A1_1	0	0	0	0	0	0	0	0	0	0	0	0	0	214
A1_2	0	0	0	0	0	0	0	0	0	0	0	0	0	214
A1_3	0	0	0	0	0	0	0	0	0	0	0	0	0	214
A1_4	0	0	0	0	0	0	0	0	0	0	0	0	0	214
A1_5	0	0	0	0	0	0	0	0	0	0	0	0	0	214
A1_6	0	0	0	0	0	0	0	0	0	0	0	0	0	214
A1_7	0	0	0	0	0	0	0	0	0	0	0	0	0	214
A1_8	0	0	0	0	0	0	0	0	0	0	0	0	0	214
A1_9	0	0	0	0	0	0	0	0	0	0	0	0	0	214
A1_10	0	0	0	0	0	0	0	0	0	0	0	0	0	214
AMH1	0	0	0	0	0	0	0	0	0	0	0	0	0	214
AMH2	0	0	0	0	0	0	0	0	0	0	0	0	0	214
Reference	214	214	214	214	214	214	214	214	214	214	214	214	214	0

## Sheet: Patient G SNP
	G1	G1_1	G1_2	G1_3	G1_4	G1_5	G1_6	G1_7	G1_8	G1_9	G1_10	GMH1	GMH2	Reference
G1	0	0	0	0	0	0	1	0	0	0	0	0	0	246
G1_1	0	0	0	0	0	0	1	0	0	0	0	0	0	246
G1_2	0	0	0	0	0	0	1	0	0	0	0	0	0	246
G1_3	0	0	0	0	0	0	1	0	0	0	0	0	0	246
G1_4	0	0	0	0	0	0	1	0	0	0	0	0	0	246
G1_5	0	0	0	0	0	0	1	0	0	0	0	0	0	246
G1_6	1	1	1	1	1	1	0	1	1	1	1	1	1	246
G1_7	0	0	0	0	0	0	1	0	0	0	0	0	0	247
G1_8	0	0	0	0	0	0	1	0	0	0	0	0	0	246
G1_9	0	0	0	0	0	0	1	0	0	0	0	0	0	246
G1_10	0	0	0	0	0	0	1	0	0	0	0	0	0	246
GMH1	0	0	0	0	0	0	1	0	0	0	0	0	0	246
GMH2	0	0	0	0	0	0	1	0	0	0	0	0	0	246
Reference	246	246	246	246	246	246	246	247	246	246	246	246	246	0

## Sheet:  Pt J SNP
	J1	J1_1	J1_10	J1_2	J1_3	J1_4	J1_5	J1_6	J1_7	J1_8	J1_9	JMH1	JMH2	Reference
J1	0	0	0	0	0	0	0	0	0	0	0	0	0	221
J1_1	0	0	0	0	0	0	0	0	0	0	0	0	0	221
J1_10	0	0	0	0	0	0	0	0	0	0	0	0	0	221
J1_2	0	0	0	0	0	0	0	0	0	0	0	0	0	221
J1_3	0	0	0	0	0	0	0	0	0	0	0	0	0	221
J1_4	0	0	0	0	0	0	0	0	0	0	0	0	0	221
J1_5	0	0	0	0	0	0	0	0	0	0	0	0	0	221
J1_6	0	0	0	0	0	0	0	0	0	0	0	0	0	221
J1_7	0	0	0	0	0	0	0	0	0	0	0	0	0	221
J1_8	0	0	0	0	0	0	0	0	0	0	0	0	0	221
J1_9	0	0	0	0	0	0	0	0	0	0	0	0	0	221
JMH1	0	0	0	0	0	0	0	0	0	0	0	0	0	221
JMH2	0	0	0	0	0	0	0	0	0	0	0	0	0	221
Reference	221	221	221	221	221	221	221	221	221	221	221	221	221	0

## Sheet: Pt J capsule
strain	wzi	K_locus	K_locus_problems	K_locus_confidence	K_locus_identity	K_locus_missing_genes	O_locus	O_type	O_locus_problems	O_locus_confidence	O_locus_identity	O_locus_missing_genes	Chr_ST
J1	wzi154	KL107	?-	Good	0.9894	KL107_01_galF	unknown (best match = OL102)	unknown	-*	None	0.8802	OL102_05_wbbL,OL102_06_rhamnan,OL102_07_wzm,OL102_08_wzt	ST258
J1_10	wzi154	KL107	?-	Good	0.9894	KL107_01_galF	unknown (best match = OL102)	unknown	-*	None	0.8802	OL102_05_wbbL,OL102_06_rhamnan,OL102_07_wzm,OL102_08_wzt	ST258
J1_1	wzi154	KL107	?-	Good	0.9894	KL107_01_galF	unknown (best match = OL102)	unknown	-*	None	0.8802	OL102_05_wbbL,OL102_06_rhamnan,OL102_07_wzm,OL102_08_wzt	ST258
J1_2	wzi154	KL107	?-	Good	0.9894	KL107_01_galF	unknown (best match = OL102)	unknown	-*	None	0.8802	OL102_05_wbbL,OL102_06_rhamnan,OL102_07_wzm,OL102_08_wzt	ST258
J1_3	wzi154	KL107	?-	Good	0.9894	KL107_01_galF	unknown (best match = OL102)	unknown	-*	None	0.8802	OL102_05_wbbL,OL102_06_rhamnan,OL102_07_wzm,OL102_08_wzt	ST258
J1_4	wzi154	KL107	?-	Good	0.9894	KL107_01_galF	unknown (best match = OL102)	unknown	-*	None	0.8802	OL102_05_wbbL,OL102_06_rhamnan,OL102_07_wzm,OL102_08_wzt	ST258
J1_5	wzi154	KL107	?-	Good	0.9894	KL107_01_galF	unknown (best match = OL102)	unknown	-*	None	0.8802	OL102_05_wbbL,OL102_06_rhamnan,OL102_07_wzm,OL102_08_wzt	ST258
J1_6	wzi154	KL107	?-	Good	0.9894	KL107_01_galF	unknown (best match = OL102)	unknown	-*	None	0.8802	OL102_05_wbbL,OL102_06_rhamnan,OL102_07_wzm,OL102_08_wzt	ST258
J1_7	wzi154	KL107	?-	Good	0.9894	KL107_01_galF	unknown (best match = OL102)	unknown	-*	None	0.8802	OL102_05_wbbL,OL102_06_rhamnan,OL102_07_wzm,OL102_08_wzt	ST258
J1_8	wzi154	KL107	?-	Good	0.9894	KL107_01_galF	unknown (best match = OL102)	unknown	-*	None	0.8802	OL102_05_wbbL,OL102_06_rhamnan,OL102_07_wzm,OL102_08_wzt	ST258
J1_9	wzi154	KL107	?-	Good	0.9894	KL107_01_galF	unknown (best match = OL102)	unknown	-*	None	0.8802	OL102_05_wbbL,OL102_06_rhamnan,OL102_07_wzm,OL102_08_wzt	ST258
JMH1	wzi154	KL107	?-	Good	0.9894	KL107_01_galF	unknown (best match = OL102)	unknown	-*	None	0.8802	OL102_05_wbbL,OL102_06_rhamnan,OL102_07_wzm,OL102_08_wzt	ST258
JMH2	wzi154	KL107	?-	Good	0.9894	KL107_01_galF	unknown (best match = OL102)	unknown	-*	None	0.8802	OL102_05_wbbL,OL102_06_rhamnan,OL102_07_wzm,OL102_08_wzt	ST258

## Sheet: Control resistome
	aac(6')-Ib	aadA2_2	aph(3'')-Ib_5	aph(6)-Id_1	blaKPC-2_1	blaKPC-3	blaOXA-9	blaSHV-158	blaTEM-1	cmlA1_1	dfrA14_1	fosA6_1	oqxA_1	oqxB_1	sul1_2	sul2_2	tet(A)_4
A1_1	0	0	1	1	0	1	1	1	1	0	1	1	1	1	0	1	1
A1_10	0	0	1	1	0	1	1	1	1	0	1	1	1	1	0	1	1
A1_2	0	0	1	1	0	1	1	1	1	0	1	1	1	1	0	1	1
A1_3	0	0	1	1	0	1	1	1	1	0	1	1	1	1	0	1	1
A1_4	0	0	1	1	0	1	1	1	1	0	1	1	1	1	0	1	1
A1_5	0	0	1	1	0	1	1	1	1	0	1	1	1	1	0	1	1
A1_6	0	0	1	1	0	1	1	1	1	0	1	1	1	1	0	1	1
A1_7	0	0	1	1	0	1	1	1	1	0	1	1	1	1	0	1	1
A1_8	0	0	1	1	0	1	1	1	1	0	1	1	1	1	0	1	1
A1_9	0	0	1	1	0	1	1	1	1	0	1	1	1	1	0	1	1
AMH1	0	0	1	1	0	1	1	1	1	0	1	1	1	1	0	1	1
AMH2	0	0	1	1	0	1	1	1	1	0	1	1	1	1	0	1	1
G1_1	1	1	0	0	1	0	0	1	0	1	0	1	1	1	1	0	0
G1_10	1	1	0	0	1	0	0	1	0	1	0	1	1	1	1	0	0
G1_2	1	1	0	0	1	0	0	1	0	1	0	1	1	1	1	0	0
G1_3	1	1	0	0	1	0	0	1	0	1	0	1	1	1	1	0	0
G1_4	1	1	0	0	1	0	0	1	0	1	0	1	1	1	1	0	0
G1_5	1	1	0	0	1	0	0	1	0	1	0	1	1	1	1	0	0
G1_6	1	1	0	0	1	0	0	1	0	1	0	1	1	1	1	0	0
G1_7	1	1	0	0	1	0	0	1	0	1	0	1	1	1	1	0	0
G1_8	1	1	0	0	1	0	0	1	0	1	0	1	1	1	1	0	0
G1_9	1	1	0	0	1	0	0	1	0	1	0	1	1	1	1	0	0
GMH1	1	1	0	0	1	0	0	1	0	1	0	1	1	1	1	0	0
GMH2	1	1	0	0	1	0	0	1	0	1	0	1	1	1	1	0	0
J1_1	0	0	1	1	0	1	1	1	1	0	1	1	1	1	0	1	0
J1-10	0	0	1	1	0	1	1	1	1	0	1	1	1	1	0	1	0
J1-2	0	0	1	1	0	1	1	1	1	0	1	1	1	1	0	1	0
J1_3	0	0	1	1	0	1	1	1	1	0	1	1	1	1	0	1	0
J1_4	0	0	1	1	0	1	1	1	1	0	1	1	1	1	0	1	0
J1_5	0	0	1	1	0	1	1	1	1	0	1	1	1	1	0	1	0
J1_6	0	0	1	1	0	1	1	1	1	0	1	1	1	1	0	1	0
J1_7	0	0	1	1	0	1	1	1	1	0	1	1	1	1	0	1	0
J1_8	0	0	1	1	0	1	1	1	1	0	1	1	1	1	0	1	0
J1_9	0	0	1	1	0	1	1	1	1	0	1	1	1	1	0	1	0
JMH1	0	0	1	1	0	1	1	1	1	0	1	1	1	1	0	1	0
JMH2	0	0	1	1	0	1	1	1	1	0	1	1	1	1	0	1	0
